# Supplementary material for: An ApiAP2 member regulates expression of clonally variant genes of the human malaria parasite Plasmodium falciparum
Source: Sci Rep. 2017 Oct 25;7:14042. doi: 10.1038/s41598-017-12578-y (PMC5656681; doi:10.1038/s41598-017-12578-y)
Supplement: Supplementary file 2 — SupplementaryTable2 [file 41598_2017_12578_MOESM2_ESM.xls]

## Sheet: 4foldup
List of more than 4-fold differentially upregulated genes in the var14-AP2 mutant background. Sorted by decreasing fold-change (logFC); yellow cells represent genes with p-value corrected by the false-discovery rate (FDR, in log space: Benjamin-Hochberg correction). GeneID: gene identity from plasmodb.org; logCPM: counts per million in log space; LR: likelihood-ratio.
GeneID	[Genomic Location]	[Gene Type]	[Product Description]	logFC	logCPM	LR	PValue	FDR
PF3D7_0301300	Pf3D7_03_v3: 82,011 - 83,515 (-)	protein coding	alpha/beta hydrolase, putative	12.4564	5.03847	34.842	3.58e-09	1.39e-05
PF3D7_0300100	Pf3D7_03_v3: 36,965 - 44,482 (+)	protein coding	erythrocyte membrane protein 1, PfEMP1 (VAR)	11.4579	3.98487	30.793	2.87e-08	5.14e-05
PF3D7_0301400	Pf3D7_03_v3: 85,305 - 86,131 (-)	protein coding	Plasmodium exported protein, unknown function	11.2091	5.96413	34.2578	4.83e-09	1.39e-05
PF3D7_1373500	Pf3D7_13_v3: 2,884,786 - 2,892,340 (-)	protein coding	erythrocyte membrane protein 1, PfEMP1 (VAR)	9.73213	1.67604	23.8066	1.07e-06	0.000879053
PF3D7_0324100	Pf3D7_03_v3: 1,007,413 - 1,008,202 (-)	protein coding	Pfmc-2TM Maurer's cleft two transmembrane protein (MC-2TM)	8.95313	4.21252	26.4361	2.72e-07	0.00026228
PF3D7_1255000	Pf3D7_12_v3: 2,234,600 - 2,235,792 (+)	protein coding	rifin (RIF)	8.23951	-0.314358	17.8181	2.43e-05	0.00877579
PF3D7_1254200	Pf3D7_12_v3: 2,207,830 - 2,209,115 (+)	protein coding	rifin (RIF)	8.02425	0.727727	17.1345	3.48e-05	0.0101174
PF3D7_0425100	Pf3D7_04_v3: 1,134,415 - 1,135,175 (-)	protein coding	Plasmodium exported protein (hyp6), unknown function	8.01053	0.42707	17.0308	3.68e-05	0.0101174
PF3D7_0700500	Pf3D7_07_v3: 40,288 - 41,453 (-)	protein coding	rifin (RIF)	7.66766	-0.441266	15.6089	7.79e-05	0.0204526
PF3D7_1100700	Pf3D7_11_v3: 56,792 - 57,840 (+)	protein coding	stevor, pseudogene	7.60343	3.91672	22.0969	2.59e-06	0.00136143
PF3D7_0713100	Pf3D7_07_v3: 605,653 - 606,440 (+)	protein coding	Pfmc-2TM Maurer's cleft two transmembrane protein (MC-2TM)	7.50559	5.26977	22.7086	1.89e-06	0.00108909
PF3D7_0301200	Pf3D7_03_v3: 78,195 - 80,393 (-)	protein coding	serine/threonine protein kinase, FIKK family (FIKK3)	7.49706	0.512629	15.1992	9.67e-05	0.0236537
PF3D7_0701600	Pf3D7_07_v3: 71,049 - 71,860 (+)	protein coding	Pfmc-2TM Maurer's cleft two transmembrane protein (MC-2TM)	7.40303	9.98696	22.9607	1.65e-06	0.00108909
PF3D7_1100800	Pf3D7_11_v3: 59,550 - 60,328 (+)	protein coding	Pfmc-2TM Maurer's cleft two transmembrane protein (MC-2TM)	7.36723	9.95743	22.8177	1.78e-06	0.00108909
PF3D7_0500300	Pf3D7_05_v3: 29,776 - 30,963 (-)	protein coding	rifin, pseudogene (RIF)	7.23584	-0.347939	14.0447	0.000178517	0.0355619
PF3D7_1000300	Pf3D7_10_v3: 41,773 - 42,963 (-)	protein coding	rifin (RIF)	7.1733	-0.275614	13.8434	0.000198688	0.0370266
PF3D7_0300900	Pf3D7_03_v3: 67,928 - 68,682 (+)	protein coding	stevor-like	7.10388	-0.49439	13.5499	0.000232298	0.0406662
PF3D7_1464800	Pf3D7_14_v3: 2,628,882 - 2,629,789 (+)	protein coding	conserved Plasmodium protein, unknown function	7.07081	-0.872699	13.3429	0.000259403	0.0428163
PF3D7_0300400	Pf3D7_03_v3: 52,280 - 53,273 (-)	protein coding	stevor	7.04024	-0.69035	13.2773	0.000268642	0.0431097
PF3D7_1041100	Pf3D7_10_v3: 1,635,596 - 1,636,779 (+)	protein coding	rifin (RIF)	7.03001	-0.11078	13.4031	0.000251215	0.0426844
PF3D7_1101100	Pf3D7_11_v3: 66,686 - 67,965 (-)	protein coding	rifin (RIF)	6.76128	-1.24227	12.1451	0.00049218	0.0693494
PF3D7_1478700	Pf3D7_14_v3: 3,239,145 - 3,240,473 (-)	protein coding	Plasmodium exported protein, unknown function, pseudogene	6.61801	3.0977	18.4266	1.77e-05	0.00680045
PF3D7_1479900	Pf3D7_14_v3: 3,282,729 - 3,283,752 (+)	protein coding	stevor	6.48268	-0.342339	11.5551	0.000675644	0.088709
PF3D7_1254000	Pf3D7_12_v3: 2,201,495 - 2,202,686 (+)	protein coding	rifin (RIF)	6.47139	-1.20298	11.1558	0.000837678	0.102963
PF3D7_0222700	Pf3D7_02_v3: 896,226 - 897,420 (+)	protein coding	rifin (RIF)	6.45237	-1.24368	11.0806	0.000872369	0.104993
PF3D7_0223400	Pf3D7_02_v3: 913,244 - 914,457 (+)	protein coding	rifin (RIF)	6.43476	1.44189	15.1697	9.83e-05	0.0236537
PF3D7_0700800	Pf3D7_07_v3: 48,300 - 49,106 (+)	protein coding	Pfmc-2TM Maurer's cleft two transmembrane protein (MC-2TM)	6.22665	3.68283	17.6915	2.6e-05	0.00882808
PF3D7_1149800	Pf3D7_11_v3: 2,006,706 - 2,007,829 (+)	protein coding	rifin (RIF)	6.02618	5.67398	17.1666	3.42e-05	0.0101174
PF3D7_0413300	Pf3D7_04_v3: 609,155 - 610,433 (+)	protein coding	rifin (RIF)	5.95466	-1.29831	9.48994	0.00206602	0.221026
PF3D7_0712500	Pf3D7_07_v3: 562,906 - 564,160 (-)	protein coding	rifin, pseudogene (RIF)	5.90935	-1.76796	9.06913	0.0025996	0.240452
PF3D7_0937300	Pf3D7_09_v3: 1,474,431 - 1,475,704 (+)	protein coding	rifin (RIF)	5.80432	-1.01199	9.26697	0.00233323	0.236475
PF3D7_0937600	Pf3D7_09_v3: 1,486,070 - 1,490,187 (+)	protein coding	erythrocyte membrane protein 1, PfEMP1 (VAR)	5.67473	-1.8512	8.29824	0.00396835	0.314043
PF3D7_1041200	Pf3D7_10_v3: 1,639,171 - 1,640,518 (+)	protein coding	rifin (RIF)	5.61805	1.78471	13.8597	0.000196979	0.0370266
PF3D7_0101300	Pf3D7_01_v3: 74,563 - 75,366 (+)	protein coding	Pfmc-2TM Maurer's cleft two transmembrane protein (MC-2TM)	5.60845	1.71144	14.6042	0.00013262	0.0283759
PF3D7_1372800	Pf3D7_13_v3: 2,863,866 - 2,864,869 (+)	protein coding	stevor	5.44783	-1.17425	8.18635	0.00422067	0.325104
PF3D7_0200400	Pf3D7_02_v3: 38,287 - 39,303 (-)	protein coding	stevor	5.42401	-1.15293	8.12447	0.00436718	0.327652
PF3D7_1477700	Pf3D7_14_v3: 3,202,931 - 3,204,017 (+)	protein coding	Plasmodium exported protein (PHISTa), unknown function (Pfg14-748)	5.39451	3.68758	14.4241	0.00014592	0.0301064
PF3D7_0401700	Pf3D7_04_v3: 100,684 - 102,110 (+)	protein coding	Plasmodium exported protein, unknown function, pseudogene	5.33303	6.13885	14.6043	0.000132609	0.0283759
PF3D7_1254100	Pf3D7_12_v3: 2,204,724 - 2,205,714 (+)	protein coding	stevor	5.21905	1.63289	12.9255	0.000324128	0.0492761
PF3D7_0712100	Pf3D7_07_v3: 538,519 - 538,660 (+)	non protein coding	Plasmodium RNA of unknown function RUF6-12	5.18399	-1.62813	7.23024	0.00716854	0.465311
PF3D7_0832000	Pf3D7_08_v3: 1,383,349 - 1,384,377 (-)	protein coding	stevor	5.17433	4.26967	13.5679	0.000230081	0.0406662
PF3D7_0300200	Pf3D7_03_v3: 46,369 - 47,579 (-)	protein coding	rifin (RIF)	5.12569	0.243103	10.3018	0.001329	0.153553
PF3D7_1373300	Pf3D7_13_v3: 2,877,908 - 2,879,141 (+)	protein coding	rifin (RIF)	5.04437	-1.95603	6.53073	0.0106026	0.631458
PF3D7_0220800	Pf3D7_02_v3: 838,843 - 844,116 (+)	protein coding	cytoadherence linked asexual protein 2 (CLAG2)	4.95394	4.05731	13.0857	0.000297557	0.0464591
PF3D7_1100500	Pf3D7_11_v3: 51,623 - 52,751 (-)	protein coding	rifin (RIF)	4.92127	1.14672	11.2291	0.000805233	0.102963
PF3D7_0100300	Pf3D7_01_v3: 42,367 - 46,507 (-)	protein coding	erythrocyte membrane protein 1, PfEMP1 (VAR)	4.9072	-1.51711	6.62978	0.0100288	0.603503
PF3D7_0831400	Pf3D7_08_v3: 1,344,405 - 1,345,487 (-)	protein coding	Plasmodium exported protein, unknown function	4.79918	6.21695	12.6241	0.000380801	0.0564073
PF3D7_0629300	Pf3D7_06_v3: 1,205,190 - 1,207,781 (+)	protein coding	phospholipase, putative (PL)	4.74988	5.34383	12.4334	0.000421731	0.0609085
PF3D7_1476600	Pf3D7_14_v3: 3,151,970 - 3,154,923 (+)	protein coding	Plasmodium exported protein, unknown function	4.6674	5.88163	12.0583	0.000515632	0.070924
PF3D7_1478000	Pf3D7_14_v3: 3,213,581 - 3,214,617 (+)	protein coding	Plasmodium exported protein (PHISTa), unknown function (GEXP17)	4.66036	2.52103	11.6023	0.000658716	0.0884977
PF3D7_0808500	Pf3D7_08_v3: 427,492 - 427,639 (+)	non protein coding	Plasmodium RNA of unknown function RUF6-4	4.57773	-0.408556	8.37249	0.00380944	0.305905
PF3D7_0200700	Pf3D7_02_v3: 48,923 - 50,147 (-)	protein coding	rifin (RIF)	4.54644	-1.18541	7.95249	0.00480213	0.341154
PF3D7_1040400	Pf3D7_10_v3: 1,612,530 - 1,613,735 (+)	protein coding	rifin (RIF)	4.51843	-0.139055	9.06653	0.00260331	0.240452
PF3D7_1479000	Pf3D7_14_v3: 3,254,092 - 3,256,554 (+)	protein coding	acyl-CoA synthetase (ACS1a)	4.42244	0.540125	9.37872	0.00219519	0.226457
PF3D7_0214900	Pf3D7_02_v3: 610,625 - 615,372 (+)	protein coding	rhoptry neck protein 6 (RON6)	4.40002	9.51922	11.1629	0.000834502	0.102963
PF3D7_0900700	Pf3D7_09_v3: 49,612 - 50,971 (-)	protein coding	rifin (RIF)	4.35152	-2.06922	4.8926	0.0269721	1
PF3D7_0600900	Pf3D7_06_v3: 38,721 - 39,781 (-)	protein coding	rifin, pseudogene (RIF)	4.33126	-1.81876	5.1598	0.0231156	1
PF3D7_0411600	Pf3D7_04_v3: 518,154 - 518,225 (-)	tRNA encoding	tRNA Glutamic acid	4.32001	5.15799	10.8177	0.00100535	0.118528
PF3D7_1040800	Pf3D7_10_v3: 1,625,772 - 1,626,824 (+)	protein coding	rifin (RIF)	4.25354	-1.87931	4.95965	0.0259455	1
PF3D7_0937400	Pf3D7_09_v3: 1,477,526 - 1,478,736 (+)	protein coding	rifin (RIF)	4.253	-1.93292	4.92115	0.0265298	1
PF3D7_1373400	Pf3D7_13_v3: 2,881,591 - 2,882,956 (+)	protein coding	rifin (RIF)	4.24253	-2.00035	4.81498	0.0282134	1
PF3D7_1400400	Pf3D7_14_v3: 14,126 - 15,363 (-)	protein coding	rifin (RIF)	4.16534	-0.943791	7.69375	0.00554122	0.36795
PF3D7_0713300	Pf3D7_07_v3: 609,297 - 610,522 (+)	protein coding	erythrocyte membrane protein 1 (PfEMP1), pseudogene (VAR)	4.15433	0.376723	8.45059	0.00364924	0.303766
PF3D7_0732700	Pf3D7_07_v3: 1,408,781 - 1,409,975 (+)	protein coding	rifin (RIF)	4.15042	-1.94346	4.71049	0.0299791	1
PF3D7_1200500	Pf3D7_12_v3: 43,800 - 45,106 (-)	protein coding	rifin (RIF)	4.14938	2.5654	9.51319	0.00204001	0.221026
PF3D7_1100600	Pf3D7_11_v3: 54,423 - 55,371 (-)	protein coding	Plasmodium exported protein (PHISTa), unknown function, pseudogene	4.1448	-1.94474	4.69736	0.0302089	1
PF3D7_0936700	Pf3D7_09_v3: 1,454,422 - 1,455,720 (+)	protein coding	lysophospholipase, putative	4.1429	0.732985	8.91533	0.00282787	0.25526
PF3D7_1478900	Pf3D7_14_v3: 3,247,032 - 3,251,019 (+)	non protein coding	unspecified product	4.08673	9.96061	9.9901	0.00157384	0.178276
PF3D7_0701100	Pf3D7_07_v3: 55,562 - 56,781 (-)	protein coding	rifin (RIF)	4.03491	4.93779	9.64194	0.00190184	0.211287
PF3D7_1479500	Pf3D7_14_v3: 3,269,494 - 3,270,496 (+)	protein coding	stevor	3.99245	-2.01789	4.34935	0.0370231	1
PF3D7_1477600	Pf3D7_14_v3: 3,193,285 - 3,199,478 (+)	protein coding	surface-associated interspersed protein 14.1 (SURFIN 14.1) (SURF14.1)	3.95964	3.01879	9.18045	0.00244614	0.239515
PF3D7_0400400	Pf3D7_04_v3: 45,555 - 56,860 (-)	protein coding	erythrocyte membrane protein 1, PfEMP1 (VAR)	3.95784	4.33966	9.382	0.00219126	0.226457
PF3D7_0412900	Pf3D7_04_v3: 576,810 - 584,668 (-)	protein coding	erythrocyte membrane protein 1, PfEMP1 (VAR)	3.94992	1.09813	8.45872	0.00363297	0.303766
PF3D7_0601200	Pf3D7_06_v3: 47,463 - 48,261 (+)	protein coding	Pfmc-2TM Maurer's cleft two transmembrane protein (MC-2TM)	3.93929	0.513019	8.43497	0.00368074	0.303766
PF3D7_1477900	Pf3D7_14_v3: 3,209,129 - 3,211,574 (+)	protein coding	acyl-CoA synthetase, pseudogene (ACS1b)	3.93794	0.295565	7.71578	0.00547402	0.367714
PF3D7_1373000	Pf3D7_13_v3: 2,868,923 - 2,870,165 (+)	protein coding	rifin (RIF)	3.93009	-2.02389	4.23169	0.0396759	1
PF3D7_0400300	Pf3D7_04_v3: 42,032 - 43,374 (-)	protein coding	rifin (RIF)	3.92479	2.79565	9.14418	0.0024951	0.240237
PF3D7_0518900	Pf3D7_05_v3: 785,664 - 786,565 (-)	protein coding	conserved Plasmodium protein, unknown function	3.90625	-0.407572	7.93737	0.00484241	0.341154
PF3D7_0324400	Pf3D7_03_v3: 1,015,795 - 1,016,942 (+)	protein coding	rifin (RIF)	3.90473	-2.02675	4.18343	0.040821	1
PF3D7_0420900	Pf3D7_04_v3: 946,169 - 953,773 (-)	protein coding	erythrocyte membrane protein 1, PfEMP1 (VAR)	3.88132	-1.70702	5.66681	0.0172889	0.91631
PF3D7_1102000	Pf3D7_11_v3: 96,964 - 99,609 (+)	protein coding	unspecified product	3.86048	-2.03116	4.10195	0.0428338	1
PF3D7_1149700	Pf3D7_11_v3: 2,004,754 - 2,005,011 (+)	protein coding	Plasmodium exported protein (PHISTa), unknown function	3.85247	-2.09084	4.03387	0.0445954	1
PF3D7_0114100	Pf3D7_01_v3: 547,597 - 548,380 (-)	protein coding	Pfmc-2TM Maurer's cleft two transmembrane protein (MC-2TM)	3.85231	2.80939	8.61354	0.00333673	0.296558
PF3D7_0500400	Pf3D7_05_v3: 33,056 - 34,378 (-)	protein coding	rifin (RIF)	3.81148	-2.09519	3.95793	0.0466509	1
PF3D7_0713200	Pf3D7_07_v3: 607,111 - 607,785 (-)	protein coding	RESA-like protein	3.78274	1.77739	8.371	0.00381256	0.305905
PF3D7_1100400	Pf3D7_11_v3: 48,112 - 49,307 (+)	protein coding	rifin (RIF)	3.7777	-2.09821	3.89808	0.0483414	1
PF3D7_1040600	Pf3D7_10_v3: 1,619,086 - 1,620,244 (+)	protein coding	rifin (RIF)	3.71604	-2.10412	3.78963	0.0515711	1
PF3D7_0424100	Pf3D7_04_v3: 1,082,363 - 1,084,150 (-)	protein coding	reticulocyte binding protein homologue 5 (RH5)	3.71173	3.95473	8.54196	0.00347051	0.299241
PF3D7_1035500	Pf3D7_10_v3: 1,407,276 - 1,408,391 (+)	protein coding	merozoite surface protein 6 (MSP6)	3.69592	8.97609	8.55507	0.00344561	0.299241
PF3D7_0617600	Pf3D7_06_v3: 738,259 - 739,265 (-)	protein coding	stevor	3.67461	1.65724	8.02301	0.00461867	0.333526
PF3D7_0732000	Pf3D7_07_v3: 1,385,635 - 1,386,626 (+)	protein coding	stevor	3.66802	-2.10856	3.70748	0.0541693	1
PF3D7_1400600	Pf3D7_14_v3: 20,897 - 22,232 (-)	protein coding	rifin (RIF)	3.61825	-1.38499	5.8152	0.0158882	0.857816
PF3D7_1400500	Pf3D7_14_v3: 17,469 - 18,808 (-)	protein coding	rifin (RIF)	3.61513	-2.17551	3.55185	0.0594792	1
PF3D7_1035700	Pf3D7_10_v3: 1,413,200 - 1,415,293 (+)	protein coding	duffy binding-like merozoite surface protein (DBLMSP)	3.61044	10.4568	8.25093	0.00407311	0.317978
PF3D7_0220500	Pf3D7_02_v3: 823,825 - 824,864 (-)	protein coding	Plasmodium exported protein (hyp2), unknown function	3.59067	5.05028	8.09209	0.00444588	0.32928
PF3D7_0701200	Pf3D7_07_v3: 59,277 - 60,366 (-)	protein coding	rifin, pseudogene (RIF)	3.56289	-2.18001	3.46592	0.0626458	1
PF3D7_0115300	Pf3D7_01_v3: 595,102 - 596,273 (+)	protein coding	rifin (RIF)	3.52964	-1.28993	4.98567	0.025558	1
PF3D7_0102500	Pf3D7_01_v3: 110,750 - 115,799 (-)	protein coding	erythrocyte binding antigen-181 (EBA181)	3.51514	6.53687	7.8959	0.0049547	0.344049
PF3D7_0832200.1	Pf3D7_08_v3: 1,392,168 - 1,393,491 (+)	protein coding	Plasmodium exported protein (PHISTa-like), unknown function	3.50245	7.07041	7.85709	0.00506217	0.344049
PF3D7_0832200.2	Pf3D7_08_v3: 1,392,168 - 1,393,491 (+)	protein coding	Plasmodium exported protein (PHISTa-like), unknown function	3.50245	7.07041	7.85709	0.00506217	0.344049
PF3D7_0833100	Pf3D7_08_v3: 1,420,818 - 1,422,077 (-)	protein coding	rifin (RIF)	3.50173	-1.35612	5.46817	0.0193659	0.990061
PF3D7_0832900	Pf3D7_08_v3: 1,414,283 - 1,415,293 (+)	protein coding	stevor	3.50095	-0.0623586	6.26813	0.0122929	0.710159
PF3D7_0425600	Pf3D7_04_v3: 1,149,274 - 1,150,188 (+)	protein coding	rifin, pseudogene (RIF)	3.49506	-2.18596	3.3568	0.0669279	1
PF3D7_0222300	Pf3D7_02_v3: 883,452 - 884,312 (+)	protein coding	exported protein family 4, pseudogene (EPF4)	3.44248	-2.19044	3.27488	0.0703481	1
PF3D7_0301100	Pf3D7_03_v3: 76,494 - 77,474 (+)	protein coding	Plasmodium exported protein (hyp13), unknown function	3.44248	-2.19044	3.27488	0.0703481	1
PF3D7_0600700	Pf3D7_06_v3: 31,965 - 33,244 (-)	protein coding	rifin (RIF)	3.44248	-2.19044	3.27488	0.0703481	1
PF3D7_0631800	Pf3D7_06_v3: 1,329,771 - 1,330,963 (+)	protein coding	rifin (RIF)	3.44248	-2.19044	3.27488	0.0703481	1
PF3D7_0100200	Pf3D7_01_v3: 38,982 - 40,207 (-)	protein coding	rifin (RIF)	3.40938	1.56402	6.98387	0.00822473	0.522135
PF3D7_0223200	Pf3D7_02_v3: 907,678 - 908,861 (+)	protein coding	rifin (RIF)	3.36213	-2.26228	3.06869	0.0798138	1
PF3D7_0701900	Pf3D7_07_v3: 79,890 - 82,943 (-)	protein coding	Plasmodium exported protein, unknown function	3.35707	6.67501	7.33711	0.00675453	0.44342
PF3D7_0221100	Pf3D7_02_v3: 851,052 - 851,962 (+)	protein coding	Plasmodium exported protein, unknown function, pseudogene	3.34925	0.273184	6.24404	0.0124612	0.712756
PF3D7_0532600	Pf3D7_05_v3: 1,318,531 - 1,319,229 (-)	protein coding	Plasmodium exported protein, unknown function	3.32283	5.35435	7.17569	0.00738979	0.474343
PF3D7_0220400	Pf3D7_02_v3: 820,429 - 822,541 (+)	protein coding	DnaJ protein, putative, pseudogene	3.31902	-1.22093	4.53456	0.0332169	1
PF3D7_1400300	Pf3D7_14_v3: 10,974 - 12,117 (-)	protein coding	rifin (RIF)	3.29725	-0.12527	6.08544	0.0136301	0.757123
PF3D7_1254600	Pf3D7_12_v3: 2,221,835 - 2,222,848 (+)	protein coding	stevor	3.2866	-2.2683	2.95769	0.08547	1
PF3D7_1373100	Pf3D7_13_v3: 2,871,860 - 2,873,088 (-)	protein coding	rifin (RIF)	3.2866	-2.2683	2.95769	0.08547	1
PF3D7_0800500	Pf3D7_08_v3: 56,352 - 57,703 (-)	protein coding	rifin (RIF)	3.28018	-2.26841	2.95011	0.0858717	1
PF3D7_0631400	Pf3D7_06_v3: 1,318,327 - 1,319,116 (-)	protein coding	Pfmc-2TM Maurer's cleft two transmembrane protein (MC-2TM)	3.2318	-1.51961	4.1702	0.041141	1
PF3D7_1041300	Pf3D7_10_v3: 1,642,401 - 1,649,948 (-)	protein coding	erythrocyte membrane protein 1, PfEMP1 (VAR)	3.20042	3.85345	6.67314	0.00978764	0.595191
PF3D7_1301200	Pf3D7_13_v3: 73,099 - 74,413 (-)	protein coding	glycophorin binding protein (GBPH2)	3.19515	-1.77232	3.78086	0.0518419	1
PF3D7_1100900	Pf3D7_11_v3: 60,928 - 61,769 (-)	protein coding	RESA-like protein, pseudogene	3.18744	-2.27587	2.81913	0.0931471	1
PF3D7_1101200	Pf3D7_11_v3: 70,081 - 71,289 (-)	protein coding	rifin (RIF)	3.18744	-2.27587	2.81913	0.0931471	1
PF3D7_1200600	Pf3D7_12_v3: 46,788 - 56,805 (-)	protein coding	erythrocyte membrane protein 1, PfEMP1 (VAR2CSA)	3.18071	6.98769	6.72517	0.00950615	0.584224
PF3D7_0400800	Pf3D7_04_v3: 66,601 - 67,573 (-)	protein coding	stevor	3.17012	-2.27734	2.795	0.0945589	1
PF3D7_0900500	Pf3D7_09_v3: 42,909 - 44,045 (-)	protein coding	rifin (RIF)	3.13629	1.54821	6.29584	0.0121021	0.706203
PF3D7_0114800	Pf3D7_01_v3: 569,485 - 570,272 (-)	protein coding	Plasmodium exported protein (hyp7), unknown function	3.122	-0.148386	5.54569	0.0185262	0.958678
PF3D7_0402100	Pf3D7_04_v3: 123,588 - 125,464 (-)	protein coding	Plasmodium exported protein (PHISTb), unknown function	3.08961	6.02876	6.40888	0.0113551	0.669373
PF3D7_0424400	Pf3D7_04_v3: 1,099,811 - 1,107,111 (+)	protein coding	surface-associated interspersed protein 4.2 (SURFIN 4.2) (SURF4.2)	3.08956	2.21322	6.19732	0.0127944	0.717998
PF3D7_0101000	Pf3D7_01_v3: 65,817 - 66,989 (-)	protein coding	rifin (RIF)	3.02366	-2.35622	2.49087	0.114508	1
PF3D7_1479200	Pf3D7_14_v3: 3,260,745 - 3,261,727 (+)	protein coding	Plasmodium exported protein (PHISTa), unknown function	3.02366	-2.35622	2.49087	0.114508	1
PF3D7_0101900	Pf3D7_01_v3: 90,242 - 91,420 (-)	protein coding	rifin (RIF)	3.00361	-1.27497	4.64724	0.0311036	1
PF3D7_0424900	Pf3D7_04_v3: 1,127,779 - 1,128,802 (+)	protein coding	Plasmodium exported protein (PHISTa), unknown function	2.98797	3.75396	6.0391	0.0139924	0.769851
PF3D7_1040100	Pf3D7_10_v3: 1,602,935 - 1,603,989 (+)	protein coding	rifin (RIF)	2.95753	-2.36079	2.40903	0.120637	1
PF3D7_1253400	Pf3D7_12_v3: 2,180,419 - 2,182,869 (+)	protein coding	acyl-CoA synthetase (ACS3)	2.95753	-2.36079	2.40903	0.120637	1
PF3D7_0532700	Pf3D7_05_v3: 1,322,400 - 1,323,249 (-)	protein coding	erythrocyte membrane protein 1 (PfEMP1), pseudogene (VAR)	2.95574	-0.183654	4.84201	0.0277746	1
PF3D7_0414400	Pf3D7_04_v3: 652,350 - 653,554 (+)	protein coding	conserved Plasmodium protein, unknown function	2.94182	-0.893278	4.58197	0.0323101	1
PF3D7_0307300	Pf3D7_03_v3: 318,804 - 320,336 (+)	protein coding	EB1 homolog, putative	2.93228	0.938302	5.56526	0.0183203	0.958678
PF3D7_0808800	Pf3D7_08_v3: 450,615 - 451,899 (+)	protein coding	rifin (RIF)	2.93136	-2.36238	2.37848	0.123017	1
PF3D7_1023700	Pf3D7_10_v3: 991,147 - 993,420 (+)	protein coding	conserved Plasmodium protein, unknown function	2.87379	-1.18411	4.12663	0.0422133	1
PF3D7_0413200	Pf3D7_04_v3: 603,166 - 604,456 (-)	protein coding	rifin (RIF)	2.85396	-1.52173	3.92227	0.0476505	1
PF3D7_1039700	Pf3D7_10_v3: 1,591,578 - 1,592,367 (-)	protein coding	Pfmc-2TM Maurer's cleft two transmembrane protein (MC-2TM)	2.85119	-1.55317	3.32807	0.0681068	1
PF3D7_0808900	Pf3D7_08_v3: 453,803 - 454,919 (+)	protein coding	rifin (RIF)	2.83744	-0.9376	3.91978	0.0477211	1
PF3D7_0713000	Pf3D7_07_v3: 602,141 - 603,381 (+)	protein coding	rifin (RIF)	2.82644	-2.3699	2.25473	0.133207	1
PF3D7_1322400	Pf3D7_13_v3: 951,155 - 952,479 (+)	protein coding	conserved Plasmodium protein, unknown function	2.78742	2.01148	5.26539	0.0217536	1
PF3D7_1101300	Pf3D7_11_v3: 73,244 - 74,442 (-)	protein coding	rifin (RIF)	2.77771	1.84154	5.07949	0.0242104	1
PF3D7_1477800	Pf3D7_14_v3: 3,207,627 - 3,207,899 (+)	protein coding	acyl-CoA binding protein (ACBP)	2.74453	0.324206	4.66052	0.0308638	1
PF3D7_0221400	Pf3D7_02_v3: 860,466 - 861,504 (+)	protein coding	stevor	2.72793	-1.73492	3.2342	0.0721157	1
PF3D7_0115000	Pf3D7_01_v3: 577,704 - 583,789 (+)	protein coding	surface-associated interspersed protein 1.3 (SURFIN 1.3) (SURF1.3)	2.72469	-1.5726	3.05235	0.0806205	1
PF3D7_1102900	Pf3D7_11_v3: 136,661 - 137,442 (+)	protein coding	Plasmodium exported protein (hyp11), unknown function	2.72243	0.706968	4.86435	0.0274171	1
PF3D7_1300900	Pf3D7_13_v3: 62,515 - 63,547 (-)	protein coding	stevor	2.71665	-0.583333	4.3296	0.037455	1
PF3D7_0613300	Pf3D7_06_v3: 540,077 - 544,798 (-)	protein coding	rhoptry protein ROP14 (ROP14)	2.66841	6.83871	5.03971	0.0247727	1
PF3D7_0936900	Pf3D7_09_v3: 1,462,400 - 1,463,659 (+)	protein coding	Plasmodium exported protein (PHISTb), unknown function, pseudogene	2.65856	-0.268585	3.87414	0.0490354	1
PF3D7_1335400	Pf3D7_13_v3: 1,440,779 - 1,450,385 (+)	protein coding	reticulocyte binding protein 2 homologue a (RH2a)	2.65676	7.54383	5.00106	0.0253318	1
PF3D7_0425200	Pf3D7_04_v3: 1,136,586 - 1,137,385 (+)	protein coding	Plasmodium exported protein (hyp15), unknown function	2.6459	-0.222458	3.86337	0.0493512	1
PF3D7_0832300	Pf3D7_08_v3: 1,397,014 - 1,397,885 (+)	protein coding	Plasmodium exported protein (PHISTa-like), unknown function	2.64445	-0.734173	3.72853	0.0534903	1
PF3D7_0533000	Pf3D7_05_v3: 1,329,555 - 1,330,808 (+)	protein coding	rifin, pseudogene (RIF)	2.6388	2.64279	4.8264	0.0280272	1
PF3D7_1102500	Pf3D7_11_v3: 119,412 - 121,506 (-)	protein coding	Plasmodium exported protein (PHISTb), unknown function (GEXP02)	2.59296	5.38291	4.78322	0.0287383	1
PF3D7_0731800	Pf3D7_07_v3: 1,378,618 - 1,380,769 (+)	protein coding	alpha/beta hydrolase, putative (GEXP08)	2.55406	1.11577	4.43205	0.0352702	1
PF3D7_0800300	Pf3D7_08_v3: 40,948 - 50,939 (+)	protein coding	erythrocyte membrane protein 1, PfEMP1 (VAR)	2.53532	2.44969	4.5401	0.0331096	1
PF3D7_1341400	Pf3D7_13_v3: 1,637,268 - 1,637,347 (+)	snoRNA encoding	small nucleolar RNA snoR20	2.51571	5.64815	4.561	0.032708	1
PF3D7_0223300	Pf3D7_02_v3: 909,350 - 911,054 (+)	protein coding	erythrocyte membrane protein 1 (PfEMP1), exon 2	2.5116	-2.45972	1.76979	0.183408	1
PF3D7_0700900	Pf3D7_07_v3: 49,779 - 50,832 (-)	protein coding	RESA-like protein, pseudogene	2.5116	-2.45972	1.76979	0.183408	1
PF3D7_0402200	Pf3D7_04_v3: 127,712 - 134,468 (-)	protein coding	surface-associated interspersed protein 4.1 (SURFIN 4.1), pseudogene (SURF4.1)	2.4932	4.99306	4.4812	0.0342696	1
PF3D7_1026600	Pf3D7_10_v3: 1,113,495 - 1,118,573 (-)	protein coding	conserved Plasmodium protein, unknown function	2.46274	7.33257	4.4013	0.0359116	1
PF3D7_1105900	Pf3D7_11_v3: 254,523 - 254,921 (+)	protein coding	conserved Plasmodium membrane protein, unknown function	2.46114	1.21121	4.17972	0.0409105	1
PF3D7_0301000	Pf3D7_03_v3: 69,460 - 71,919 (-)	protein coding	acyl-CoA synthetase (ACS2)	2.45891	-2.46282	1.72163	0.189484	1
PF3D7_0701700	Pf3D7_07_v3: 72,477 - 73,325 (-)	protein coding	exported protein family 1 (EPF1)	2.45891	-2.46282	1.72163	0.189484	1
PF3D7_1201300	Pf3D7_12_v3: 92,242 - 92,562 (+)	protein coding	liver stage associated protein 1 (LSAP1)	2.45891	-2.46282	1.72163	0.189484	1
PF3D7_1479700	Pf3D7_14_v3: 3,276,230 - 3,277,501 (+)	protein coding	rifin (RIF)	2.45716	-0.574501	3.43523	0.0638197	1
PF3D7_0732200	Pf3D7_07_v3: 1,390,711 - 1,392,043 (+)	protein coding	rifin (RIF)	2.45706	3.25604	4.29125	0.0383091	1
PF3D7_1100300	Pf3D7_11_v3: 45,056 - 46,233 (+)	protein coding	rifin (RIF)	2.44759	-1.69649	2.46079	0.11672	1
PF3D7_0823700	Pf3D7_08_v3: 1,041,832 - 1,042,327 (-)	protein coding	conserved Plasmodium protein, unknown function	2.42742	4.61083	4.26462	0.0389141	1
PF3D7_0937200	Pf3D7_09_v3: 1,471,851 - 1,472,924 (+)	protein coding	lysophospholipase, putative	2.42634	-1.12146	3.16759	0.0751134	1
PF3D7_1335300	Pf3D7_13_v3: 1,428,874 - 1,438,852 (-)	protein coding	reticulocyte binding protein 2 homologue b (RH2b)	2.41693	5.34442	4.23648	0.0395641	1
PF3D7_1038800	Pf3D7_10_v3: 1,557,816 - 1,560,696 (+)	protein coding	RESA-like protein with PHIST and DnaJ domains	2.41254	5.6489	4.22966	0.0397234	1
PF3D7_1248400	Pf3D7_12_v3: 1,981,906 - 1,982,763 (+)	protein coding	conserved Plasmodium protein, unknown function	2.40852	1.81506	4.08403	0.0432902	1
PF3D7_0221600	Pf3D7_02_v3: 865,916 - 866,538 (-)	protein coding	Plasmodium exported protein, unknown function, pseudogene	2.40686	-2.46591	1.67538	0.19554	1
PF3D7_0604100	Pf3D7_06_v3: 171,301 - 177,240 (-)	protein coding	transcription factor with AP2 domain(s) (SIP2)	2.40252	8.39727	4.22241	0.0398934	1
PF3D7_1302200	Pf3D7_13_v3: 123,726 - 124,415 (-)	protein coding	early transcribed membrane protein 13 (ETRAMP13)	2.40049	-0.149897	3.64124	0.0563648	1
PF3D7_1438800	Pf3D7_14_v3: 1,571,039 - 1,574,161 (+)	protein coding	conserved Plasmodium protein, unknown function	2.39281	-0.0409364	3.62967	0.0567582	1
PF3D7_1253500	Pf3D7_12_v3: 2,183,464 - 2,184,168 (-)	protein coding	Plasmodium exported protein, unknown function	2.38385	-2.46741	1.65467	0.198325	1
PF3D7_0324300	Pf3D7_03_v3: 1,012,355 - 1,013,464 (+)	protein coding	exported protein family 4 (EPF4)	2.36093	-2.4689	1.6343	0.201109	1
PF3D7_0711900	Pf3D7_07_v3: 525,063 - 526,320 (-)	protein coding	rifin, pseudogene (RIF)	2.36093	-2.4689	1.6343	0.201109	1
PF3D7_1300200	Pf3D7_13_v3: 30,605 - 31,881 (-)	protein coding	rifin (RIF)	2.35611	2.60645	3.90347	0.0481864	1
PF3D7_0702600	Pf3D7_07_v3: 109,915 - 110,178 (+)	protein coding	chitinase precursor fragment, truncated	2.33975	-0.945375	3.22266	0.0726256	1
PF3D7_0630000	Pf3D7_06_v3: 1,252,052 - 1,253,985 (-)	protein coding	CPW-WPC family protein	2.32773	-0.272294	3.49268	0.0616408	1
PF3D7_1421800	Pf3D7_14_v3: 888,838 - 889,953 (-)	protein coding	conserved Plasmodium protein, unknown function	2.31855	2.25386	3.88819	0.0486268	1
PF3D7_1318700	Pf3D7_13_v3: 770,646 - 772,895 (-)	protein coding	conserved Plasmodium protein, unknown function	2.26918	2.04441	3.7332	0.0533412	1
PF3D7_0703800	Pf3D7_07_v3: 149,804 - 152,980 (+)	protein coding	conserved Plasmodium protein, unknown function	2.26299	2.8731	3.71909	0.0537938	1
PF3D7_1146100	Pf3D7_11_v3: 1,824,148 - 1,825,579 (-)	protein coding	conserved Plasmodium protein, unknown function	2.25371	1.90466	3.64065	0.056385	1
PF3D7_0906400	Pf3D7_09_v3: 312,474 - 314,987 (-)	protein coding	dynein light intermediate chain 2, cytosolic	2.25135	4.24916	3.72853	0.0534906	1
PF3D7_1336500	Pf3D7_13_v3: 1,479,501 - 1,479,598 (-)	snoRNA encoding	small nucleolar RNA snoR19	2.23698	1.54439	3.599	0.0578142	1
PF3D7_1401900	Pf3D7_14_v3: 74,188 - 76,793 (-)	protein coding	conserved Plasmodium protein, unknown function	2.21319	7.28638	3.66035	0.0557218	1
PF3D7_1307400	Pf3D7_13_v3: 335,852 - 337,263 (-)	protein coding	conserved Plasmodium protein, unknown function	2.20219	0.430366	3.31279	0.0687426	1
PF3D7_1038600	Pf3D7_10_v3: 1,551,497 - 1,553,172 (-)	protein coding	Plasmodium exported protein, unknown function	2.18923	0.591411	3.30354	0.0691309	1
PF3D7_0414500	Pf3D7_04_v3: 655,025 - 657,314 (-)	protein coding	RNA-binding protein, putative	2.17971	4.45141	3.52744	0.0603609	1
PF3D7_1477400	Pf3D7_14_v3: 3,183,248 - 3,184,352 (+)	protein coding	Plasmodium exported protein (PHIST), unknown function	2.17442	-0.218171	3.04018	0.081227	1
PF3D7_0221500	Pf3D7_02_v3: 863,079 - 863,842 (-)	protein coding	Pfmc-2TM Maurer's cleft two transmembrane protein, pseudogene	2.1716	1.12423	3.22774	0.0724005	1
PF3D7_1348800	Pf3D7_13_v3: 1,959,657 - 1,965,677 (+)	protein coding	E1-E2 ATPase, putative	2.1692	1.33024	3.33762	0.0677127	1
PF3D7_1222600	Pf3D7_12_v3: 907,203 - 914,501 (+)	protein coding	transcription factor with AP2 domain(s) (AP2-G)	2.1663	0.529991	3.24478	0.0716515	1
PF3D7_1426500	Pf3D7_14_v3: 1,027,966 - 1,029,948 (-)	protein coding	ABC transporter G family member 2 (ABCG2)	2.14707	0.972572	3.2377	0.0719617	1
PF3D7_0402000	Pf3D7_04_v3: 114,601 - 116,058 (-)	protein coding	Plasmodium exported protein (PHISTa), unknown function	2.14583	9.96439	3.47311	0.0623738	1
PF3D7_0706300	Pf3D7_07_v3: 305,563 - 306,032 (+)	protein coding	conserved Plasmodium protein, unknown function	2.14298	6.25324	3.45332	0.063125	1
PF3D7_0831300	Pf3D7_08_v3: 1,339,659 - 1,342,306 (+)	protein coding	Plasmodium exported protein, unknown function (GEXP13)	2.13754	7.05724	3.44371	0.0634931	1
PF3D7_1226100	Pf3D7_12_v3: 1,058,202 - 1,059,152 (+)	protein coding	haloacid dehalogenase-like hydrolase, putative (HAD3)	2.13392	2.87383	3.36298	0.0666774	1
PF3D7_1204400	Pf3D7_12_v3: 208,165 - 210,893 (-)	protein coding	conserved Plasmodium membrane protein, unknown function	2.11295	2.22121	3.28367	0.0699725	1
PF3D7_0301500	Pf3D7_03_v3: 88,250 - 89,231 (-)	protein coding	Plasmodium exported protein, unknown function	2.10692	4.60147	3.33656	0.0677561	1
PF3D7_0532800	Pf3D7_05_v3: 1,324,239 - 1,325,027 (-)	protein coding	stevor, pseudogene	2.10354	-0.429332	2.75141	0.097169	1
PF3D7_0402800	Pf3D7_04_v3: 166,993 - 171,954 (+)	protein coding	erythrocyte membrane protein 1 (PfEMP1), pseudogene	2.09114	-0.907085	2.62322	0.10531	1
PF3D7_0613900	Pf3D7_06_v3: 579,435 - 585,896 (-)	protein coding	myosin E, putative (myoE)	2.06874	6.91439	3.25325	0.0712819	1
PF3D7_1128300	Pf3D7_11_v3: 1,098,167 - 1,103,555 (-)	protein coding	6-phosphofructokinase (PFK11)	2.05925	5.34453	3.21237	0.0730835	1
PF3D7_0308100	Pf3D7_03_v3: 356,319 - 361,454 (+)	protein coding	conserved Plasmodium protein, unknown function	2.05095	6.91595	3.20586	0.0733748	1
PF3D7_0401900	Pf3D7_04_v3: 108,380 - 111,295 (-)	protein coding	acyl-CoA synthetase (ACS6)	2.03965	-0.157213	2.7563	0.0968721	1
PF3D7_1220800	Pf3D7_12_v3: 825,697 - 827,712 (-)	protein coding	unspecified product	2.03286	-1.21733	2.22403	0.135878	1
PF3D7_0502300	Pf3D7_05_v3: 107,075 - 107,938 (-)	protein coding	conserved Plasmodium protein, unknown function	2.02856	0.0808443	2.83267	0.0923646	1
PF3D7_0113600	Pf3D7_01_v3: 512,086 - 517,855 (+)	protein coding	surface-associated interspersed protein 1.2 (SURFIN 1.2), pseudogene (SURF1.2)	2.02308	1.78087	3.04	0.081236	1
PF3D7_0113100	Pf3D7_01_v3: 495,244 - 500,076 (+)	protein coding	surface-associated interspersed protein 1.1 (SURFIN 1.1) (SURF1.1)	2.02238	2.9192	3.05073	0.0807007	1
PF3D7_1461800	Pf3D7_14_v3: 2,504,149 - 2,512,505 (+)	protein coding	conserved Plasmodium protein, unknown function	2.01708	2.61873	3.06306	0.0800906	1
PF3D7_1219300	Pf3D7_12_v3: 766,654 - 774,197 (-)	protein coding	erythrocyte membrane protein 1, PfEMP1 (VAR)	2.01176	2.33599	2.99977	0.0832765	1
PF3D7_0207300	Pf3D7_02_v3: 290,168 - 292,703 (-)	protein coding	serine repeat antigen 8 (SERA8)	2.0052	-0.86435	2.41609	0.120095	1
PF3D7_1479800	Pf3D7_14_v3: 3,279,500 - 3,280,662 (+)	protein coding	rifin (RIF)	2.00405	0.797787	2.74747	0.0974082	1
PF3D7_1335200	Pf3D7_13_v3: 1,422,322 - 1,425,596 (-)	protein coding	reticulocyte binding protein homologue 6, pseudogene (RH6)	2.00002	-1.36272	2.13975	0.143525	1

## Sheet: 4folddown
List of more than 4-fold differentially downregulated genes in the var14-AP2 mutant background. Sorted by decreasing fold-change (logFC); yellow cells represent genes with p-value corrected by the false-discovery rate (FDR, in log space: Benjamin-Hochberg correction). GeneID: gene identity from plasmodb.org; logCPM: counts per million in log space; LR: likelihood-ratio.
GeneID	[Genomic Location]	[Gene Type]	[Product Description]	logFC	logCPM	LR	PValue	FDR
PF3D7_0632800	Pf3D7_06_v3: 1,374,797 - 1,382,627 (-)	protein coding	erythrocyte membrane protein 1, PfEMP1 (VAR)	-7.15563	1.39245	30.3775	3.56e-08	5.14e-05
PF3D7_0632700	Pf3D7_06_v3: 1,371,501 - 1,372,861 (+)	protein coding	rifin (RIF)	-6.43071	-0.820002	17.0469	3.65e-05	0.0101174
PF3D7_1372500	Pf3D7_13_v3: 2,854,544 - 2,855,568 (-)	protein coding	stevor, pseudogene	-5.86321	8.46076	28.9211	7.54e-08	8.71e-05
PF3D7_0600500	Pf3D7_06_v3: 26,557 - 27,830 (+)	protein coding	rifin (RIF)	-5.66755	0.253365	20.9213	4.79e-06	0.00230374
PF3D7_1372700	Pf3D7_13_v3: 2,860,163 - 2,861,441 (+)	protein coding	rifin (RIF)	-5.03838	1.53813	20.3433	6.47e-06	0.00287606
PF3D7_0901500	Pf3D7_09_v3: 74,409 - 75,746 (+)	protein coding	rifin (RIF)	-4.84455	-2.15935	8.13834	0.00433389	0.327652
PF3D7_1372600	Pf3D7_13_v3: 2,856,586 - 2,858,026 (+)	protein coding	rifin (RIF)	-4.54655	6.70932	19.0531	1.27e-05	0.00524607
PF3D7_0223100	Pf3D7_02_v3: 904,551 - 905,775 (+)	protein coding	rifin (RIF)	-3.94854	4.81264	14.6813	0.0001273	0.0283759
PF3D7_1478200	Pf3D7_14_v3: 3,219,919 - 3,220,702 (-)	protein coding	Plasmodium exported protein, unknown function, pseudogene	-3.87496	-2.21645	5.54005	0.0185861	0.958678
PF3D7_1480000	Pf3D7_14_v3: 3,285,900 - 3,287,003 (+)	protein coding	rifin (RIF)	-3.82602	-1.25815	9.20148	0.0024182	0.239515
PF3D7_1000500	Pf3D7_10_v3: 48,052 - 49,384 (-)	protein coding	rifin (RIF)	-3.61443	-1.42369	8.03347	0.00459208	0.333526
PF3D7_1300700	Pf3D7_13_v3: 57,109 - 58,422 (-)	protein coding	rifin (RIF)	-3.60461	-2.29844	4.74361	0.0294073	1
PF3D7_0632000	Pf3D7_06_v3: 1,336,146 - 1,337,473 (+)	protein coding	rifin (RIF)	-3.36249	-1.68285	6.19635	0.0128014	0.717998
PF3D7_1401000	Pf3D7_14_v3: 34,693 - 35,773 (-)	protein coding	glycophorin binding protein (GBPH)	-3.27247	0.233121	9.05331	0.0026222	0.240452
PF3D7_0700200	Pf3D7_07_v3: 30,097 - 31,269 (+)	protein coding	rifin (RIF)	-3.23533	-1.69118	5.31914	0.0210924	1
PF3D7_1147100	Pf3D7_11_v3: 1,870,415 - 1,871,077 (-)	protein coding	dynein light chain, putative	-2.94938	-1.40192	5.17705	0.0228872	1
PF3D7_0901400	Pf3D7_09_v3: 70,521 - 71,738 (+)	protein coding	rifin (RIF)	-2.788	-2.47976	2.81331	0.0934853	1
PF3D7_1255100	Pf3D7_12_v3: 2,238,210 - 2,239,417 (+)	protein coding	rifin (RIF)	-2.788	-2.47976	2.81331	0.0934853	1
PF3D7_1400800	Pf3D7_14_v3: 27,321 - 28,428 (-)	protein coding	rifin (RIF)	-2.788	-2.47976	2.81331	0.0934853	1
PF3D7_0937100	Pf3D7_09_v3: 1,468,546 - 1,469,417 (-)	protein coding	Plasmodium exported protein, unknown function	-2.788	-2.47976	2.81331	0.0934853	1
PF3D7_1480100	Pf3D7_14_v3: 3,290,953 - 3,291,501 (+)	protein coding	erythrocyte membrane protein 1 (PfEMP1), truncated, pseudogene	-2.788	-2.47976	2.81331	0.0934853	1
PF3D7_0112100	Pf3D7_01_v3: 454,847 - 455,338 (+)	protein coding	conserved Plasmodium protein, unknown function	-2.788	-2.47976	2.81331	0.0934853	1
PF3D7_1005400	Pf3D7_10_v3: 234,795 - 235,745 (-)	protein coding	conserved Plasmodium protein, unknown function	-2.77237	-0.745825	5.83551	0.0157058	0.855967
PF3D7_0112400	Pf3D7_01_v3: 475,888 - 476,281 (+)	rRNA encoding	unspecified product	-2.72608	-1.92318	3.62517	0.0569117	1
PF3D7_0702300	Pf3D7_07_v3: 96,761 - 98,730 (+)	protein coding	sporozoite threonine and asparagine-rich protein (STARP)	-2.70107	0.94252	6.7329	0.00946506	0.584224
PF3D7_0833400	Pf3D7_08_v3: 1,432,696 - 1,433,932 (+)	protein coding	rifin (RIF)	-2.66035	-1.27819	4.58019	0.0323436	1
PF3D7_1035800	Pf3D7_10_v3: 1,420,533 - 1,422,671 (+)	protein coding	probable protein, unknown function (M712)	-2.63588	2.41881	6.83343	0.00894673	0.561796
PF3D7_0222900	Pf3D7_02_v3: 901,494 - 902,853 (+)	protein coding	erythrocyte membrane protein 1 (PfEMP1), exon 2, pseudogene (VAR)	-2.57946	-1.62197	4.0381	0.0444838	1
PF3D7_0832500	Pf3D7_08_v3: 1,402,567 - 1,403,711 (-)	protein coding	rifin (RIF)	-2.50407	-1.63333	3.6206	0.0570684	1
PF3D7_1418600	Pf3D7_14_v3: 780,006 - 780,124 (+)	rRNA encoding	5S ribosomal RNA	-2.47957	-2.56609	1.92941	0.164823	1
PF3D7_0831800	Pf3D7_08_v3: 1,374,236 - 1,375,299 (-)	protein coding	histidine-rich protein II (HRPII)	-2.38619	5.19158	5.75458	0.0164457	0.879695
PFC10_API0044:tRNA	PFC10_API_IRAB: 27,451 - 27,522 (-)	tRNA encoding	unspecified product	-2.30442	-0.49353	4.22562	0.0398182	1
PF3D7_0732400	Pf3D7_07_v3: 1,399,452 - 1,400,682 (-)	protein coding	rifin (RIF)	-2.2739	-1.73927	2.92938	0.0869809	1
PF3D7_1240300	Pf3D7_12_v3: 1,694,150 - 1,703,087 (+)	protein coding	erythrocyte membrane protein 1, PfEMP1 (VAR)	-2.23893	4.63635	5.04551	0.0246899	1
PF3D7_1303900	Pf3D7_13_v3: 215,291 - 216,331 (+)	protein coding	conserved Plasmodium protein, unknown function	-2.2027	2.60585	4.82165	0.0281044	1
PF3D7_1300400	Pf3D7_13_v3: 47,583 - 48,769 (+)	protein coding	rifin (RIF)	-2.17496	-2.06326	2.19534	0.138429	1
PF3D7_1371000	Pf3D7_13_v3: 2,800,004 - 2,802,154 (+)	rRNA encoding	18S ribosomal RNA	-2.17496	-2.06326	2.19534	0.138429	1
PFC10_API0035	PFC10_API_IRAB: 23,545 - 23,931 (-)	protein coding	unspecified product (rps8)	-2.10337	-0.152799	3.7768	0.0519679	1
PF3D7_0801300	Pf3D7_08_v3: 101,954 - 102,826 (-)	protein coding	von Willebrand factor A domain-related protein (WARP)	-2.10196	1.13311	4.2134	0.0401058	1
PF3D7_0201300	Pf3D7_02_v3: 66,529 - 67,545 (+)	protein coding	stevor	-2.02803	-2.58082	1.5774	0.209136	1
PF3D7_0900900	Pf3D7_09_v3: 55,074 - 56,081 (-)	protein coding	stevor	-2.02803	-2.58082	1.5774	0.209136	1
PF3D7_0324500	Pf3D7_03_v3: 1,018,874 - 1,019,973 (+)	protein coding	rifin (RIF)	-2.02803	-2.58082	1.5774	0.209136	1
PF3D7_0401000	Pf3D7_04_v3: 73,268 - 74,340 (-)	protein coding	rifin (RIF)	-2.02803	-2.58082	1.5774	0.209136	1
PF3D7_0425700	Pf3D7_04_v3: 1,152,504 - 1,153,633 (-)	protein coding	rifin (RIF)	-2.02803	-2.58082	1.5774	0.209136	1
PF3D7_0632200	Pf3D7_06_v3: 1,341,307 - 1,342,595 (-)	protein coding	rifin (RIF)	-2.02803	-2.58082	1.5774	0.209136	1
PF3D7_0900300	Pf3D7_09_v3: 33,553 - 34,795 (-)	protein coding	rifin (RIF)	-2.02803	-2.58082	1.5774	0.209136	1
PF3D7_1000400	Pf3D7_10_v3: 44,816 - 46,133 (-)	protein coding	rifin (RIF)	-2.02803	-2.58082	1.5774	0.209136	1
PF3D7_1200300	Pf3D7_12_v3: 30,078 - 31,261 (-)	protein coding	rifin (RIF)	-2.02803	-2.58082	1.5774	0.209136	1
PF3D7_0425300	Pf3D7_04_v3: 1,141,222 - 1,142,096 (+)	protein coding	Plasmodium exported protein (PHISTa), unknown function, pseudogene	-2.02803	-2.58082	1.5774	0.209136	1
PF3D7_0600400	Pf3D7_06_v3: 18,586 - 22,721 (-)	protein coding	erythrocyte membrane protein 1, PfEMP1 (VAR)	-2.02803	-2.58082	1.5774	0.209136	1
PF3D7_0600100	Pf3D7_06_v3: 653 - 1,432 (-)	protein coding	erythrocyte membrane protein 1 (PfEMP1), pseudogene (VAR)	-2.02803	-2.58082	1.5774	0.209136	1
PF3D7_0833300	Pf3D7_08_v3: 1,429,330 - 1,430,514 (+)	protein coding	erythrocyte membrane protein 1 (PfEMP1), exon 2, pseudogene	-2.02803	-2.58082	1.5774	0.209136	1
PF3D7_1039100	Pf3D7_10_v3: 1,574,060 - 1,575,948 (+)	protein coding	DnaJ protein, putative, pseudogene	-2.02803	-2.58082	1.5774	0.209136	1
PFC10_API0059	PFC10_API_IRAB: 21,548 - 21,946 (-)	protein coding	unspecified product (rps11)	-2.00528	1.28683	3.86706	0.0492428	1

## Sheet: EdgeR
GeneID	logFC	logCPM	LR	PValue	FDR
PF3D7_0632800	-7.15563	1.39245	30.3775	3.56e-08	5.14e-05
PF3D7_0632700	-6.43071	-0.820002	17.0469	3.65e-05	0.0101174
PF3D7_1372500	-5.86321	8.46076	28.9211	7.54e-08	8.71e-05
PF3D7_0600500	-5.66755	0.253365	20.9213	4.79e-06	0.00230374
PF3D7_1372700	-5.03838	1.53813	20.3433	6.47e-06	0.00287606
PF3D7_0901500	-4.84455	-2.15935	8.13834	0.00433389	0.327652
PF3D7_1372600	-4.54655	6.70932	19.0531	1.27e-05	0.00524607
PF3D7_0223100	-3.94854	4.81264	14.6813	0.0001273	0.0283759
PF3D7_1478200	-3.87496	-2.21645	5.54005	0.0185861	0.958678
PF3D7_1480000	-3.82602	-1.25815	9.20148	0.0024182	0.239515
PF3D7_1000500	-3.61443	-1.42369	8.03347	0.00459208	0.333526
PF3D7_1300700	-3.60461	-2.29844	4.74361	0.0294073	1
PF3D7_0632000	-3.36249	-1.68285	6.19635	0.0128014	0.717998
PF3D7_1401000	-3.27247	0.233121	9.05331	0.0026222	0.240452
PF3D7_0700200	-3.23533	-1.69118	5.31914	0.0210924	1
PF3D7_1147100	-2.94938	-1.40192	5.17705	0.0228872	1
PF3D7_0112100	-2.788	-2.47976	2.81331	0.0934853	1
PF3D7_0901400	-2.788	-2.47976	2.81331	0.0934853	1
PF3D7_0937100	-2.788	-2.47976	2.81331	0.0934853	1
PF3D7_1255100	-2.788	-2.47976	2.81331	0.0934853	1
PF3D7_1400800	-2.788	-2.47976	2.81331	0.0934853	1
PF3D7_1480100	-2.788	-2.47976	2.81331	0.0934853	1
PF3D7_1005400	-2.77237	-0.745825	5.83551	0.0157058	0.855967
PF3D7_0112400	-2.72608	-1.92318	3.62517	0.0569117	1
PF3D7_0702300	-2.70107	0.94252	6.7329	0.00946506	0.584224
PF3D7_0833400	-2.66035	-1.27819	4.58019	0.0323436	1
PF3D7_1035800	-2.63588	2.41881	6.83343	0.00894673	0.561796
PF3D7_0222900	-2.57946	-1.62197	4.0381	0.0444838	1
PF3D7_0832500	-2.50407	-1.63333	3.6206	0.0570684	1
PF3D7_1418600	-2.47957	-2.56609	1.92941	0.164823	1
PF3D7_0831800	-2.38619	5.19158	5.75458	0.0164457	0.879695
PFC10_API0044:tRNA	-2.30442	-0.49353	4.22562	0.0398182	1
PF3D7_0732400	-2.2739	-1.73927	2.92938	0.0869809	1
PF3D7_1240300	-2.23893	4.63635	5.04551	0.0246899	1
PF3D7_1303900	-2.2027	2.60585	4.82165	0.0281044	1
PF3D7_1300400	-2.17496	-2.06326	2.19534	0.138429	1
PF3D7_1371000	-2.17496	-2.06326	2.19534	0.138429	1
PFC10_API0035	-2.10337	-0.152799	3.7768	0.0519679	1
PF3D7_0801300	-2.10196	1.13311	4.2134	0.0401058	1
PF3D7_0201300	-2.02803	-2.58082	1.5774	0.209136	1
PF3D7_0324500	-2.02803	-2.58082	1.5774	0.209136	1
PF3D7_0401000	-2.02803	-2.58082	1.5774	0.209136	1
PF3D7_0425300	-2.02803	-2.58082	1.5774	0.209136	1
PF3D7_0425700	-2.02803	-2.58082	1.5774	0.209136	1
PF3D7_0600100	-2.02803	-2.58082	1.5774	0.209136	1
PF3D7_0600400	-2.02803	-2.58082	1.5774	0.209136	1
PF3D7_0632200	-2.02803	-2.58082	1.5774	0.209136	1
PF3D7_0833300	-2.02803	-2.58082	1.5774	0.209136	1
PF3D7_0900300	-2.02803	-2.58082	1.5774	0.209136	1
PF3D7_0900900	-2.02803	-2.58082	1.5774	0.209136	1
PF3D7_1000400	-2.02803	-2.58082	1.5774	0.209136	1
PF3D7_1039100	-2.02803	-2.58082	1.5774	0.209136	1
PF3D7_1200300	-2.02803	-2.58082	1.5774	0.209136	1
PFC10_API0059	-2.00528	1.28683	3.86706	0.0492428	1
PF3D7_1114300	-1.97391	-1.18934	2.75444	0.0969846	1
PF3D7_1002300	-1.96996	-0.26235	3.27576	0.0703103	1
PF3D7_0408800	-1.93739	-2.20983	1.67098	0.196127	1
PF3D7_0832700	-1.93739	-2.20983	1.67098	0.196127	1
PF3D7_0900200	-1.93448	-0.120624	3.00781	0.0828643	1
PF3D7_1478500	-1.88329	-0.831526	2.74743	0.097411	1
PF3D7_0417000	-1.88287	-0.663893	2.83199	0.0924039	1
PF3D7_0617700	-1.87697	-2.20683	1.5758	0.209367	1
PF3D7_1372300	-1.8541	0.546549	3.16349	0.075302	1
PF3D7_1040300	-1.83509	0.957268	3.10517	0.0780443	1
PF3D7_0509700	-1.82633	4.30572	3.36164	0.0667314	1
PF3D7_1301300	-1.80006	0.664148	3.00623	0.0829453	1
PF3D7_1372200	-1.79886	4.3603	3.26412	0.0708111	1
PFC10_API0032	-1.79557	0.13411	2.89244	0.0889963	1
PF3D7_0513500	-1.79557	2.48495	3.19929	0.0736702	1
PF3D7_0630100	-1.75622	1.52166	2.98648	0.0839625	1
PF3D7_1475800	-1.72556	2.1233	2.93348	0.0867603	1
PF3D7_0935900	-1.7223	6.6139	3.00417	0.0830508	1
PF3D7_1462600	-1.71311	-0.767911	2.29998	0.129375	1
PF3D7_0631100	-1.70916	-1.98465	1.43837	0.230403	1
PF3D7_0609500	-1.62911	-0.0145241	2.29537	0.12976	1
PF3D7_1127200	-1.62753	-0.617095	2.13161	0.144289	1
PF3D7_0732500	-1.62122	-2.29318	1.11676	0.290617	1
PF3D7_0830000	-1.6133	2.62806	2.58295	0.10802	1
PF3D7_1001500	-1.60527	5.55209	2.59955	0.106894	1
PF3D7_0813400	-1.59043	10.3417	2.56291	0.109397	1
PF3D7_0911500.1	-1.58625	2.17263	2.48706	0.114786	1
PF3D7_0911500.2	-1.58625	2.17263	2.48706	0.114786	1
PF3D7_0730600	-1.58286	3.07195	2.51297	0.112913	1
PF3D7_1444000	-1.58286	0.0257028	2.20159	0.137869	1
PF3D7_0937800	-1.57835	4.43368	2.49061	0.114527	1
PF3D7_1003900	-1.55482	0.425236	2.20492	0.137571	1
PF3D7_0104600	-1.54786	6.25934	2.41824	0.119929	1
PF3D7_0425400	-1.53323	-2.2887	1.01095	0.314676	1
PF3D7_1148600	-1.53323	-2.2887	1.01095	0.314676	1
PF3D7_1253700	-1.53323	-2.2887	1.01095	0.314676	1
PFC10_API0022	-1.51131	-1.25679	1.63268	0.201333	1
PF3D7_0912200	-1.49629	2.30422	2.20879	0.137227	1
PF3D7_0909200	-1.49581	-0.761159	1.74605	0.186375	1
PF3D7_0318000	-1.49076	-1.56622	1.43668	0.230677	1
PF3D7_1339200	-1.48417	2.26514	2.17279	0.140471	1
PF3D7_1240600	-1.47643	4.41436	2.17849	0.139951	1
PF3D7_0202000	-1.46893	12.1638	2.18171	0.139659	1
PF3D7_0302200	-1.46854	0.575657	2.01181	0.156079	1
PF3D7_0814200	-1.46554	12.4577	2.17153	0.140586	1
PF3D7_0823400	-1.46157	0.907881	1.99394	0.15793	1
PF3D7_1353200	-1.45104	2.67027	2.0967	0.147618	1
PF3D7_0902800	-1.44848	9.08933	2.11981	0.145404	1
PFC10_API0026:tRNA	-1.44312	0.409299	1.9205	0.165802	1
PFC10_API0048:tRNA	-1.44173	-0.941618	1.61115	0.20433	1
PF3D7_1200100	-1.43855	4.59321	2.06509	0.150706	1
PF3D7_0209900	-1.42034	1.65766	1.95256	0.162311	1
PF3D7_0632500	-1.40785	2.07489	1.88554	0.169705	1
PF3D7_0814700	-1.38224	-0.2645	1.64727	0.199331	1
PFC10_API0023:tRNA	-1.37785	-0.782048	1.50899	0.219293	1
PF3D7_1200200	-1.37215	-0.945788	1.41948	0.233489	1
PF3D7_0816900	-1.37196	1.13476	1.77744	0.182465	1
PF3D7_0215500	-1.36403	4.79853	1.86597	0.171937	1
PF3D7_0510800	-1.36347	1.35965	1.77759	0.182446	1
PF3D7_0936000	-1.35104	2.72818	1.81539	0.177863	1
PF3D7_0315600	-1.34184	4.96055	1.80403	0.179226	1
PF3D7_1137900	-1.34021	-1.33548	1.26561	0.260591	1
PFC10_API0034	-1.3314	0.506825	1.6424	0.199997	1
PFC10_API0037	-1.32871	-0.269044	1.5154	0.218317	1
PF3D7_1420000	-1.32813	8.2802	1.77674	0.18255	1
PF3D7_0714400	-1.32503	6.92942	1.76572	0.183912	1
PFC10_API0031	-1.32376	0.262969	1.59829	0.206146	1
PF3D7_1321000	-1.32086	0.183379	1.54931	0.213237	1
PF3D7_0911900	-1.32004	6.59045	1.75342	0.185447	1
malmito_rna_LSUC:rRNA	-1.31043	8.69051	1.72896	0.188544	1
PFC10_API0058:tRNA	-1.30301	-1.10254	1.27342	0.259126	1
PF3D7_1475900	-1.29616	0.668567	1.55154	0.212908	1
PF3D7_1139500.1	-1.28506	0.976257	1.54113	0.21445	1
PF3D7_1139500.2	-1.28506	0.976257	1.54113	0.21445	1
PF3D7_0612400	-1.27847	1.99169	1.59416	0.206733	1
PF3D7_0800800	-1.26739	-0.462783	1.35107	0.245091	1
PF3D7_1328600	-1.26627	1.60806	1.54585	0.213749	1
PF3D7_1041000	-1.26439	-1.84287	0.933091	0.334061	1
PF3D7_0729900	-1.25966	2.63629	1.55952	0.211736	1
PF3D7_0112600	-1.25833	1.19917	1.51861	0.21783	1
PF3D7_0931300	-1.2577	1.4176	1.51148	0.218914	1
PF3D7_0804300	-1.24752	6.41142	1.56158	0.211434	1
PF3D7_1334400	-1.24736	0.873857	1.44733	0.228957	1
PF3D7_0702800	-1.24143	4.4846	1.54134	0.214419	1
PF3D7_1370000	-1.23105	1.63225	1.47735	0.224189	1
PF3D7_0600300	-1.2262	-0.972216	1.16611	0.280203	1
PF3D7_1430500	-1.22349	0.422974	1.34864	0.245516	1
PF3D7_1444600	-1.2221	1.99009	1.44417	0.229466	1
PF3D7_0529600	-1.21944	-0.185876	1.29756	0.254659	1
PF3D7_1139000	-1.21771	1.01854	1.39529	0.237514	1
PF3D7_1441100	-1.2114	12.3475	1.47384	0.224741	1
PF3D7_1146300	-1.20727	-0.877311	1.06097	0.302995	1
PF3D7_1133000	-1.20626	1.01877	1.36305	0.24301	1
PF3D7_1466000	-1.20595	1.30398	1.37795	0.240451	1
PF3D7_0719200	-1.20342	0.835914	1.34503	0.246149	1
PF3D7_1460000	-1.20301	-0.51383	1.1761	0.278151	1
PF3D7_0501300	-1.20118	6.25046	1.44607	0.229159	1
PF3D7_1435800	-1.20118	2.43041	1.41338	0.234496	1
PF3D7_1339100	-1.19581	5.72441	1.43372	0.231158	1
PF3D7_1146800	-1.18983	2.51262	1.38108	0.239918	1
PF3D7_1368600	-1.18586	9.02961	1.41049	0.234976	1
PF3D7_1343400	-1.18399	6.16761	1.40377	0.236093	1
PF3D7_0904200	-1.18342	2.24345	1.35301	0.244753	1
PF3D7_1346200	-1.18109	0.700555	1.27887	0.25811	1
PF3D7_0205800	-1.17663	5.14121	1.38324	0.239551	1
PF3D7_0107300	-1.1681	1.50172	1.30898	0.252579	1
PF3D7_0725300	-1.1602	4.40049	1.3385	0.247298	1
PF3D7_0937700	-1.14835	-2.38061	0.52505	0.468695	1
PF3D7_1303600	-1.14772	3.5892	1.3072	0.252902	1
PF3D7_1140200	-1.14418	10.5169	1.31184	0.252062	1
PF3D7_1304600	-1.14418	6.6523	1.3095	0.252484	1
PF3D7_0202500	-1.14203	4.29682	1.29512	0.255107	1
PF3D7_1354100	-1.13281	0.980306	1.20284	0.272755	1
PF3D7_1132500	-1.13158	0.797126	1.18739	0.275857	1
PF3D7_0810000	-1.12891	6.02892	1.2735	0.259111	1
PF3D7_0113000	-1.12849	9.39435	1.2752	0.258793	1
PF3D7_0510600	-1.12822	1.86445	1.24428	0.264648	1
PF3D7_1479400	-1.12078	-2.37914	0.503802	0.477834	1
PF3D7_0711700	-1.11705	4.35037	1.23262	0.266897	1
PF3D7_1120900	-1.11612	5.17285	1.24394	0.264712	1
PF3D7_0702700	-1.11594	3.17066	1.23613	0.266218	1
PF3D7_0303800	-1.11441	4.45508	1.23495	0.266446	1
malmito_rna_RNA18:rRNA	-1.11281	6.61437	1.23672	0.266105	1
PF3D7_0205700.1	-1.11097	4.68653	1.22967	0.267471	1
PF3D7_0205700.2	-1.11097	4.68653	1.22967	0.267471	1
PF3D7_0931700	-1.10849	6.57936	1.22641	0.268106	1
PF3D7_0403000	-1.10664	4.97022	1.22322	0.268731	1
PF3D7_1475400	-1.10318	3.26852	1.19563	0.274197	1
PF3D7_0103700	-1.09971	5.28836	1.20422	0.27248	1
PF3D7_0322800	-1.09938	1.63494	1.16326	0.280791	1
PF3D7_0215200	-1.09792	0.688662	1.10411	0.293367	1
PF3D7_1321700	-1.09656	10.2732	1.20279	0.272764	1
PF3D7_1370100	-1.09439	2.8096	1.1852	0.276299	1
PF3D7_0500800	-1.09064	12.9299	1.1898	0.275369	1
PF3D7_1470000	-1.08823	2.61961	1.15963	0.281542	1
PF3D7_1119000	-1.08387	7.01566	1.17317	0.278751	1
PF3D7_0114500	-1.08231	-1.06427	0.874353	0.349753	1
PF3D7_0501400	-1.08127	7.86564	1.16825	0.279761	1
PFC10_API0054:tRNA	-1.08112	-1.61833	0.759692	0.383425	1
PF3D7_1006700	-1.07942	3.56202	1.15169	0.283196	1
PF3D7_0409900	-1.07875	1.20157	1.09555	0.295246	1
PF3D7_1030900	-1.07713	1.15194	1.09059	0.29634	1
PF3D7_1362600	-1.07626	4.12309	1.14513	0.284571	1
malmito_rna_RNA11:rRNA	-1.07327	11.5096	1.15143	0.283249	1
PF3D7_0202300	-1.07316	1.73473	1.08895	0.296703	1
PF3D7_0626500	-1.06713	1.78345	1.09606	0.295132	1
PF3D7_0304000	-1.06698	1.68723	1.0939	0.295608	1
PF3D7_0517600	-1.06601	-0.0848854	0.969303	0.324854	1
PF3D7_0822700	-1.06335	4.00693	1.11807	0.290335	1
PF3D7_1201100	-1.06173	3.27962	1.11505	0.290986	1
PF3D7_1402700	-1.06096	7.37339	1.12341	0.289186	1
PF3D7_0324600	-1.06035	-2.37609	0.458954	0.498113	1
PF3D7_0401200	-1.06035	-2.37609	0.458954	0.498113	1
PF3D7_0421800	-1.06035	-2.37609	0.458954	0.498113	1
PF3D7_0632600	-1.06035	-2.37609	0.458954	0.498113	1
PF3D7_0725700	-1.0603	3.2298	1.11406	0.291201	1
PF3D7_1005300	-1.0596	0.106212	0.988212	0.32018	1
PF3D7_1341000	-1.0573	1.86651	1.09066	0.296325	1
PF3D7_1204300	-1.05298	9.5589	1.10739	0.29265	1
PFC10_API0025:tRNA	-1.0398	-1.2058	0.794815	0.372648	1
PF3D7_1406400	-1.03388	5.6858	1.06391	0.302324	1
PF3D7_0936300	-1.02995	4.21732	1.05186	0.305079	1
PF3D7_1127500	-1.02656	5.46753	1.04814	0.305936	1
mal_mito_1	-1.02493	8.47673	1.04772	0.306033	1
PF3D7_1230200	-1.02185	6.0997	1.03912	0.308025	1
PF3D7_0216300	-1.01677	5.56489	1.02849	0.310514	1
PF3D7_1026400	-1.01338	2.92066	1.0001	0.317286	1
PF3D7_0423900	-1.00775	-0.173862	0.886129	0.346528	1
PF3D7_1449000	-1.00568	-0.110547	0.8893	0.345667	1
PF3D7_0711100	-1.00006	3.01367	0.981464	0.321838	1
PF3D7_0400100	-0.999804	4.23276	0.987892	0.320258	1
PF3D7_1201400	-0.999682	4.24286	0.982248	0.321644	1
PF3D7_0304600	-0.999578	4.59338	0.990702	0.319571	1
PF3D7_0202400	-0.998508	9.20345	0.993533	0.31888	1
PF3D7_0205100	-0.996609	3.74703	0.977695	0.322769	1
PF3D7_1363200	-0.996442	3.31573	0.977482	0.322821	1
PF3D7_1135700	-0.995827	3.43187	0.978853	0.322482	1
PF3D7_0404400	-0.991933	3.02167	0.96747	0.325312	1
PF3D7_1213500	-0.990346	1.34849	0.928837	0.335165	1
PF3D7_0513700	-0.986148	2.56998	0.949586	0.329825	1
PF3D7_0425900	-0.983513	0.640403	0.895243	0.34406	1
PF3D7_1418700	-0.981674	-1.99972	0.441946	0.506185	1
PF3D7_1342500	-0.980326	1.00975	0.891389	0.345101	1
PF3D7_0723700	-0.980174	6.01053	0.954541	0.328566	1
PF3D7_1469500	-0.976985	0.975345	0.889147	0.345709	1
PF3D7_0415300	-0.973063	9.63245	0.942615	0.331606	1
PF3D7_0813300	-0.962812	9.39218	0.922374	0.336852	1
PF3D7_0607900	-0.961453	6.05474	0.917912	0.338024	1
PF3D7_0212800	-0.960852	6.08749	0.916869	0.338298	1
PF3D7_0707100	-0.960703	0.486273	0.852133	0.35595	1
PF3D7_1032200	-0.956487	2.01266	0.87897	0.348484	1
PF3D7_0506300	-0.95541	4.3555	0.902305	0.342164	1
PF3D7_0502400	-0.9541	2.18843	0.881597	0.347765	1
PF3D7_1435100	-0.952681	5.17492	0.898684	0.343135	1
PF3D7_0608600	-0.950608	5.93815	0.895883	0.343888	1
PF3D7_0610400	-0.943979	12.5041	0.886219	0.346504	1
PF3D7_1404700	-0.943607	-1.97566	0.492981	0.482601	1
PF3D7_0824000	-0.941361	4.09435	0.870619	0.350784	1
PF3D7_0203700	-0.94025	10.1008	0.878901	0.348503	1
PF3D7_1103300	-0.932803	1.70494	0.836499	0.3604	1
PF3D7_0922400	-0.928495	4.77154	0.851771	0.356052	1
PF3D7_1370300	-0.925321	4.98122	0.847021	0.357397	1
PF3D7_1301400	-0.922861	5.76037	0.843077	0.358518	1
PF3D7_0532300	-0.922413	7.12097	0.844567	0.358094	1
PF3D7_1333800	-0.921229	10.3946	0.843078	0.358518	1
PF3D7_1425900	-0.918249	4.57897	0.833476	0.361269	1
PF3D7_0731900	-0.917431	-1.97413	0.467137	0.494307	1
PF3D7_0319500	-0.914454	8.99286	0.830368	0.362166	1
PF3D7_0714900	-0.914102	4.5284	0.827635	0.362957	1
PFC10_API0020	-0.913295	-0.319861	0.714975	0.397797	1
PF3D7_0711400	-0.913048	6.96841	0.826865	0.36318	1
PF3D7_1447200	-0.912586	8.76103	0.826878	0.363177	1
PF3D7_1208200	-0.908184	2.3713	0.7859	0.375343	1
PF3D7_0526800	-0.905353	9.33031	0.813559	0.36707	1
PF3D7_0606000	-0.903427	7.33463	0.809371	0.368306	1
PF3D7_1309600	-0.901972	4.05809	0.803245	0.370125	1
PF3D7_0619100	-0.901337	4.12639	0.802918	0.370222	1
PF3D7_0601900	-0.900645	6.70978	0.804145	0.369857	1
PF3D7_0404200	-0.899545	1.38193	0.760767	0.383089	1
PF3D7_1107400	-0.898623	5.85989	0.800068	0.371073	1
PF3D7_0624100	-0.898342	5.15481	0.797669	0.371791	1
PFC10_API0024:tRNA	-0.897202	-1.66717	0.51509	0.472944	1
PF3D7_0923700	-0.896444	1.15525	0.752846	0.385577	1
PF3D7_0112300	-0.891893	0.81148	0.743919	0.388408	1
PF3D7_1341100	-0.891163	13.8046	0.78804	0.374693	1
PF3D7_0309600	-0.890367	10.0908	0.786538	0.375149	1
PF3D7_1310300	-0.885005	3.63357	0.770898	0.379939	1
PF3D7_1143700	-0.883902	2.96882	0.762629	0.382507	1
PF3D7_1216800	-0.882114	2.77083	0.751431	0.386024	1
PF3D7_0810600	-0.881336	8.88088	0.770191	0.380158	1
PF3D7_1307100	-0.880128	5.9944	0.76593	0.381479	1
PF3D7_1466100	-0.87862	5.28611	0.763615	0.3822	1
PF3D7_0930200	-0.87789	0.79876	0.713343	0.398336	1
PF3D7_1469300	-0.875717	4.67381	0.75738	0.38415	1
PF3D7_0410000	-0.874785	4.83187	0.755832	0.384636	1
PF3D7_0207200	-0.874174	2.86113	0.739099	0.38995	1
PF3D7_0731700	-0.872605	3.40314	0.745692	0.387844	1
PF3D7_0708400	-0.871173	12.1656	0.75239	0.385721	1
PF3D7_0106100	-0.870973	6.50042	0.751174	0.386105	1
PF3D7_0107700	-0.870311	4.41512	0.74565	0.387857	1
PF3D7_0919200	-0.868505	0.263812	0.646225	0.421466	1
PF3D7_0623900	-0.867997	4.36991	0.742304	0.388924	1
PF3D7_1224300	-0.867047	10.8998	0.745113	0.388028	1
PF3D7_0825100	-0.866974	-1.23518	0.548511	0.458927	1
PF3D7_1326300	-0.865478	9.44234	0.742266	0.388936	1
PF3D7_1201000	-0.864518	10.3819	0.740626	0.38946	1
PF3D7_0915700	-0.859376	3.64775	0.72256	0.395305	1
PF3D7_1310000	-0.858868	2.18498	0.709936	0.399465	1
PF3D7_1372000	-0.858402	1.12831	0.698246	0.403374	1
PF3D7_0923900	-0.856681	8.96332	0.726843	0.393909	1
PF3D7_1327900	-0.856049	-2.36758	0.325548	0.568293	1
PF3D7_1207400	-0.855299	3.46683	0.708365	0.399987	1
PF3D7_0421500	-0.854613	-1.06687	0.557011	0.455467	1
PF3D7_1360900	-0.854017	11.002	0.72245	0.395341	1
PF3D7_1418400	-0.853809	2.04855	0.706826	0.400499	1
PF3D7_0416700	-0.853231	4.53682	0.71678	0.397202	1
PF3D7_0813600	-0.852637	7.02299	0.719652	0.396258	1
PF3D7_1406000	-0.848896	6.20731	0.712444	0.398634	1
PF3D7_0921900	-0.848478	7.75407	0.712317	0.398676	1
PF3D7_1407300	-0.848475	9.23356	0.712779	0.398523	1
PF3D7_0410200	-0.846337	4.18574	0.706784	0.400514	1
PF3D7_1240400	-0.841721	3.42011	0.685724	0.407623	1
PF3D7_1228000	-0.840222	3.44251	0.691028	0.405815	1
PF3D7_1244800	-0.84007	8.34816	0.698303	0.403355	1
PF3D7_0302100	-0.839415	7.49913	0.697039	0.40378	1
PF3D7_1007800	-0.836553	1.26606	0.655591	0.418121	1
PF3D7_0202200	-0.835777	1.15827	0.662036	0.415842	1
PF3D7_0531600	-0.835102	8.67951	0.690032	0.406153	1
PF3D7_1112200	-0.835083	3.178	0.682098	0.408865	1
PF3D7_0412700	-0.835016	9.0083	0.68989	0.406202	1
PF3D7_0830900	-0.831933	5.11673	0.68246	0.408741	1
PF3D7_0626600	-0.827579	2.66777	0.664413	0.415006	1
PF3D7_0719300	-0.827078	8.65079	0.676404	0.410828	1
PF3D7_0532100	-0.824739	12.9211	0.672889	0.412046	1
PF3D7_0517300	-0.8172	10.7387	0.660375	0.416428	1
PF3D7_1342700	-0.81616	4.51556	0.65568	0.418089	1
PF3D7_1255200	-0.812638	2.44928	0.623765	0.429652	1
PF3D7_0903700	-0.810866	9.05363	0.649909	0.420145	1
PF3D7_1413000	-0.809941	0.0668216	0.578094	0.44706	1
PF3D7_1013800	-0.809455	5.94997	0.645735	0.421642	1
PF3D7_1327200	-0.808977	10.4446	0.64683	0.421248	1
PF3D7_0312700	-0.80886	4.58003	0.644996	0.421907	1
PF3D7_0408300	-0.806069	7.53526	0.641802	0.423059	1
PF3D7_0809100	-0.804492	4.16678	0.63323	0.426173	1
PF3D7_1108000	-0.801512	9.59057	0.634622	0.425665	1
PF3D7_0726600	-0.800211	4.54185	0.629869	0.427403	1
PF3D7_0400200	-0.799786	5.78273	0.630153	0.427299	1
PF3D7_1236900	-0.797944	2.56703	0.614791	0.43299	1
PF3D7_0935200	-0.796948	7.59157	0.627042	0.428442	1
PFC10_API0047:tRNA	-0.796399	-0.402314	0.537883	0.463312	1
PF3D7_0510900	-0.795923	4.84524	0.624212	0.429486	1
PF3D7_0414300	-0.795715	4.77437	0.623842	0.429623	1
PF3D7_1206200	-0.795663	11.496	0.62538	0.429055	1
PF3D7_0612900	-0.792524	7.18063	0.619866	0.431097	1
PF3D7_1203200	-0.792047	7.64316	0.619442	0.431255	1
PF3D7_0706800	-0.791948	5.77462	0.618832	0.431482	1
PF3D7_1347400	-0.790392	4.49944	0.614379	0.433144	1
PF3D7_1149100.1	-0.789788	8.07105	0.615772	0.432623	1
PF3D7_1149100.2	-0.789788	8.07105	0.615772	0.432623	1
PF3D7_1132100	-0.78863	0.955341	0.574938	0.448303	1
PF3D7_1106700	-0.786452	6.24247	0.609473	0.434986	1
PF3D7_1236700	-0.785847	6.06861	0.608671	0.435289	1
PF3D7_1203600	-0.782419	4.7978	0.60015	0.438521	1
PF3D7_1210200	-0.781889	-0.119793	0.523635	0.469295	1
PF3D7_0918100	-0.780953	6.82721	0.601304	0.438081	1
PF3D7_1113500	-0.780375	4.76331	0.599117	0.438915	1
PF3D7_1332400	-0.777234	5.95323	0.59515	0.440434	1
PF3D7_0902300	-0.775122	2.85549	0.579834	0.446377	1
PF3D7_0710700	-0.774442	5.73575	0.590211	0.442338	1
PF3D7_0416000	-0.771924	7.12503	0.587392	0.443429	1
PF3D7_0802000	-0.7719	10.3575	0.587898	0.443233	1
PF3D7_1212700	-0.771808	11.7118	0.587775	0.443281	1
PF3D7_0818100	-0.770185	1.33133	0.556621	0.455625	1
PF3D7_0517400	-0.77012	8.86642	0.584983	0.444366	1
PF3D7_1123400	-0.76904	10.8547	0.583477	0.444953	1
PF3D7_0719800	-0.768513	4.66711	0.579676	0.446439	1
PF3D7_0507000	-0.767578	3.30153	0.574139	0.448619	1
PF3D7_0527200	-0.766291	9.35185	0.579138	0.446651	1
mal_mito_2	-0.76621	10.0978	0.579079	0.446674	1
PF3D7_0531700	-0.765709	1.64083	0.548652	0.458869	1
PF3D7_1355100	-0.765098	8.84045	0.577262	0.447388	1
PF3D7_0827000	-0.764616	6.06779	0.575511	0.448077	1
PF3D7_0623600	-0.761281	7.99142	0.571285	0.449749	1
PF3D7_1217200	-0.760716	7.37699	0.570124	0.45021	1
PF3D7_1015900	-0.75915	13.2095	0.568325	0.450925	1
PF3D7_0803400	-0.757349	8.33985	0.56538	0.452101	1
PF3D7_1429600	-0.757318	6.16948	0.564844	0.452315	1
PF3D7_0715800	-0.757045	7.84262	0.56474	0.452357	1
PF3D7_1030100	-0.755841	7.82778	0.56304	0.453038	1
PF3D7_0303900	-0.755744	1.31248	0.53525	0.464408	1
PF3D7_1352600	-0.755325	0.392955	0.519768	0.470941	1
PF3D7_1244300	-0.754804	6.53528	0.561244	0.453759	1
PF3D7_0727000	-0.754672	8.69752	0.561265	0.453751	1
PF3D7_0313700.1	-0.752826	5.94563	0.557598	0.45523	1
PF3D7_0313700.2	-0.752826	5.94563	0.557598	0.45523	1
PF3D7_0219500	-0.751079	4.48637	0.552416	0.457332	1
PF3D7_1207800	-0.750361	5.39195	0.552088	0.457466	1
PF3D7_1000700	-0.749914	-1.65579	0.362598	0.547067	1
PF3D7_1254800	-0.749276	-2.19717	0.273441	0.601033	1
PF3D7_0424700	-0.747268	4.58202	0.546617	0.459703	1
PF3D7_1144400	-0.746862	1.78222	0.53158	0.465943	1
PF3D7_1038500	-0.746399	1.08912	0.511289	0.474581	1
PF3D7_1419700	-0.74593	9.3903	0.548282	0.45902	1
PF3D7_0515000	-0.744701	8.37243	0.546193	0.459877	1
PF3D7_0509100	-0.744013	9.7347	0.545362	0.460219	1
PF3D7_0512000	-0.742652	7.13152	0.542759	0.461292	1
PF3D7_0102300	-0.74056	6.39248	0.539332	0.46271	1
PF3D7_1005600	-0.739324	8.60462	0.538194	0.463182	1
PF3D7_0628800	-0.736589	5.61966	0.533121	0.465298	1
PF3D7_1205600	-0.736458	10.4903	0.534196	0.464848	1
PF3D7_0520900	-0.735755	10.4379	0.533187	0.46527	1
PF3D7_0626100	-0.735655	5.55787	0.531943	0.465791	1
PF3D7_1448900	-0.734308	4.13944	0.527934	0.467477	1
PF3D7_1217900	-0.733729	5.19073	0.52813	0.467394	1
PF3D7_1340700	-0.733434	8.24124	0.529687	0.466739	1
PF3D7_0723400	-0.732193	8.84721	0.527738	0.46756	1
PF3D7_1010500	-0.732015	0.393344	0.475735	0.49036	1
PF3D7_0506600	-0.73097	0.382533	0.473577	0.491346	1
PF3D7_0934600	-0.728761	1.94251	0.503623	0.477912	1
PF3D7_1026000	-0.727136	8.22707	0.520277	0.470723	1
PF3D7_0609400	-0.725681	4.13804	0.514523	0.473187	1
PF3D7_1333700	-0.724007	4.483	0.512117	0.474224	1
PF3D7_1118200	-0.723894	7.74003	0.515341	0.472836	1
PF3D7_0606500	-0.72358	6.82377	0.514942	0.473007	1
PF3D7_0801100	-0.722035	8.24903	0.512925	0.473875	1
PF3D7_1409100	-0.721573	7.6316	0.512109	0.474227	1
PF3D7_1462900	-0.719635	5.12147	0.508211	0.475915	1
PF3D7_1334100	-0.719449	7.93405	0.508975	0.475583	1
PF3D7_0724100	-0.718873	10.4414	0.508512	0.475784	1
PF3D7_0519800	-0.718861	9.61146	0.508453	0.475809	1
PF3D7_1428600	-0.718787	7.77847	0.507982	0.476014	1
PF3D7_0702400	-0.71834	8.39876	0.507549	0.476202	1
PF3D7_1473000	-0.71628	-0.924444	0.401398	0.526368	1
PF3D7_1001200	-0.715279	8.30938	0.503304	0.478052	1
PF3D7_1456300	-0.714069	3.03302	0.492452	0.482836	1
PF3D7_0503100	-0.713727	5.38501	0.499536	0.479704	1
PF3D7_0109700	-0.713246	4.92143	0.498514	0.480154	1
PF3D7_0622200	-0.713093	8.19231	0.499893	0.479547	1
PF3D7_0108500	-0.712402	8.67947	0.499055	0.479916	1
PF3D7_1238300	-0.711954	6.33162	0.497569	0.48057	1
PFC10_API0045:tRNA	-0.711807	-1.11837	0.380663	0.537248	1
PF3D7_0212000	-0.711196	4.96968	0.495589	0.481445	1
PF3D7_1016300	-0.710877	11.7819	0.497124	0.480767	1
PF3D7_1028100	-0.710736	1.25196	0.4718	0.49216	1
PF3D7_0424000	-0.710268	7.22054	0.495424	0.481517	1
PF3D7_1436900	-0.707901	2.13343	0.479178	0.488795	1
PF3D7_0617200	-0.707523	10.747	0.492331	0.482889	1
PF3D7_1435700.1	-0.706913	6.7241	0.490893	0.483529	1
PF3D7_1435700.2	-0.706913	6.7241	0.490893	0.483529	1
PF3D7_1355400	-0.705522	2.68876	0.484086	0.486577	1
PF3D7_1249000	-0.705472	3.73815	0.483417	0.486879	1
PF3D7_1470300	-0.70392	4.77222	0.485115	0.486114	1
PF3D7_0922900	-0.702494	2.78487	0.476277	0.490114	1
PF3D7_1014200	-0.702474	0.968393	0.445361	0.504546	1
PF3D7_1037600	-0.701976	5.99944	0.48354	0.486823	1
PF3D7_0409400	-0.70102	5.48401	0.481409	0.487785	1
PF3D7_1033600	-0.699522	8.7172	0.480859	0.488033	1
PF3D7_0936500	-0.698835	-1.31619	0.349902	0.554169	1
PF3D7_1215700	-0.697796	0.0949247	0.42562	0.514146	1
PF3D7_0413600	-0.69732	8.0835	0.47787	0.489389	1
PF3D7_0512400	-0.696403	-0.176782	0.42046	0.516708	1
PF3D7_1217000	-0.696229	5.16015	0.474344	0.490995	1
PF3D7_0113400	-0.696181	-0.174928	0.396052	0.529135	1
PF3D7_0212900	-0.695022	7.47862	0.474454	0.490945	1
PF3D7_1228300	-0.694506	8.44454	0.473888	0.491204	1
PF3D7_1366400	-0.692024	7.30582	0.470266	0.492865	1
PF3D7_1332600	-0.690774	6.51476	0.4683	0.49377	1
PF3D7_1012800	-0.690211	2.44561	0.45581	0.499589	1
PF3D7_1009400	-0.688944	5.85687	0.46524	0.495185	1
PF3D7_1212100	-0.687875	6.54496	0.463881	0.495816	1
PF3D7_1447600	-0.687588	-1.00578	0.363289	0.546685	1
PF3D7_1244200	-0.687104	5.98314	0.462463	0.496475	1
PF3D7_1037400	-0.685429	2.31468	0.450835	0.501938	1
PF3D7_0630900	-0.685373	4.21908	0.458583	0.498287	1
PF3D7_1233100	-0.684089	6.19748	0.458902	0.498138	1
PF3D7_0522500	-0.683873	5.33883	0.458657	0.498252	1
PF3D7_0928500	-0.682087	3.28023	0.451517	0.501615	1
PF3D7_1243700	-0.680561	6.55224	0.454147	0.500372	1
PF3D7_0108400.1	-0.680334	5.02219	0.453379	0.500735	1
PF3D7_0108400.2	-0.680334	5.02219	0.453379	0.500735	1
PF3D7_1240900	-0.680148	6.56121	0.453522	0.500667	1
PF3D7_1001800	-0.678784	6.02379	0.451389	0.501676	1
PF3D7_0507100	-0.678705	12.0845	0.452389	0.501203	1
PF3D7_0507600	-0.678234	6.96028	0.451395	0.501673	1
PF3D7_0516500	-0.678126	2.79144	0.44082	0.506727	1
PF3D7_1475300	-0.677659	5.59437	0.44951	0.502568	1
PF3D7_1024200	-0.677481	4.06693	0.44624	0.504126	1
PF3D7_1026800	-0.677429	11.5408	0.450654	0.502025	1
PF3D7_1204600	-0.677403	3.92311	0.447698	0.50343	1
PF3D7_1406500	-0.676924	3.64671	0.443543	0.505417	1
PF3D7_1248600	-0.673266	5.18011	0.443982	0.505207	1
PF3D7_1332000	-0.673221	4.11759	0.442435	0.50595	1
PF3D7_1330100	-0.673091	7.51937	0.444544	0.504938	1
PF3D7_0714800	-0.67287	2.16428	0.436145	0.508989	1
PF3D7_1211000	-0.672661	5.36058	0.441793	0.506258	1
PF3D7_1322000	-0.67241	9.19228	0.443747	0.50532	1
PF3D7_0103500	-0.671826	3.4503	0.438938	0.507635	1
PF3D7_0312800	-0.669861	12.2508	0.440472	0.506895	1
PF3D7_1438300	-0.669359	3.75329	0.437733	0.508219	1
PF3D7_0613600	-0.668101	4.81032	0.435537	0.509284	1
PF3D7_1020200	-0.667352	3.45417	0.430519	0.511734	1
PF3D7_0316200	-0.666222	7.63434	0.435226	0.509436	1
PF3D7_0707000	-0.664209	1.9514	0.424159	0.514869	1
PF3D7_0113300	-0.664046	2.8724	0.424002	0.514947	1
PF3D7_1422100	-0.663772	5.82827	0.431711	0.51115	1
PF3D7_0528600	-0.663732	5.22069	0.431112	0.511444	1
PF3D7_0318600	-0.663624	4.53828	0.429608	0.512182	1
PF3D7_1451900	-0.663528	6.73935	0.43142	0.511293	1
PF3D7_1441000	-0.663005	2.71499	0.422863	0.515512	1
PF3D7_1401400	-0.662989	6.33249	0.430364	0.51181	1
PF3D7_0414900	-0.662672	1.58199	0.410547	0.521692	1
PF3D7_0912900	-0.662653	7.75676	0.430531	0.511729	1
PF3D7_1002000	-0.661092	-1.28252	0.315931	0.574063	1
PF3D7_1302000	-0.660935	7.36441	0.428066	0.512939	1
PF3D7_1124900	-0.660508	9.76133	0.427968	0.512988	1
PF3D7_0321300	-0.660378	1.67322	0.409554	0.522196	1
PF3D7_0208800	-0.658636	4.71963	0.422959	0.515464	1
PF3D7_0730100	-0.657487	3.38859	0.416028	0.518926	1
malmito_rna_21:rRNA	-0.657459	11.2009	0.424009	0.514944	1
PF3D7_0723900	-0.655686	9.4805	0.421618	0.516131	1
PF3D7_0914100	-0.654996	6.71751	0.420208	0.516833	1
PF3D7_0814000	-0.65433	10.8095	0.41993	0.516972	1
PF3D7_1404800	-0.653652	3.63215	0.41498	0.519453	1
PF3D7_1358100	-0.652959	7.5196	0.417689	0.518092	1
PF3D7_0506800	-0.652736	5.30484	0.416536	0.518671	1
PF3D7_0808600	-0.652398	1.99824	0.399056	0.527577	1
PF3D7_0215800	-0.652156	4.40546	0.415051	0.519417	1
PF3D7_0318200	-0.651428	9.185	0.416088	0.518896	1
PF3D7_0219100	-0.6513	3.51632	0.4117	0.521108	1
PF3D7_0110400	-0.649767	7.65134	0.41378	0.520057	1
PFC10_API0039	-0.646463	2.53763	0.404086	0.524987	1
PF3D7_0829100	-0.64502	7.56965	0.407421	0.523282	1
PF3D7_0503000	-0.644428	8.93074	0.406942	0.523526	1
PF3D7_0708800	-0.644049	9.18572	0.406509	0.523747	1
PF3D7_1405900	-0.643611	4.88913	0.404019	0.525021	1
PF3D7_1370200	-0.643172	4.0302	0.403915	0.525074	1
PF3D7_1016200	-0.642372	5.33579	0.402789	0.525653	1
PF3D7_1464000	-0.642028	8.62093	0.403835	0.525115	1
PF3D7_1147800.1	-0.641895	4.00201	0.400472	0.526846	1
PF3D7_1147800.2	-0.641895	4.00201	0.400472	0.526846	1
PF3D7_1428900	-0.641656	8.62956	0.403324	0.525378	1
PF3D7_1014400	-0.640215	4.23532	0.400082	0.527047	1
PF3D7_1445300	-0.639383	4.66402	0.39833	0.527953	1
PF3D7_1107700	-0.639265	5.45422	0.399138	0.527535	1
PF3D7_1102400	-0.638749	5.89828	0.399264	0.52747	1
PF3D7_1323300	-0.637717	6.10428	0.397797	0.528229	1
PF3D7_0725500	-0.637667	2.63558	0.389569	0.532526	1
PF3D7_0403700	-0.637388	8.09513	0.397832	0.528211	1
PF3D7_1441800	-0.637011	6.44884	0.39713	0.528575	1
PF3D7_1213000	-0.636573	0.181092	0.360091	0.548456	1
PF3D7_1466600	-0.636317	0.224244	0.360387	0.548291	1
PF3D7_1103100	-0.632966	9.2703	0.392436	0.531022	1
PF3D7_1236500	-0.632842	-1.50787	0.271531	0.602307	1
PF3D7_0219800	-0.632295	4.36232	0.388858	0.5329	1
PF3D7_0806900	-0.632206	6.71817	0.391294	0.53162	1
PF3D7_0712800	-0.631852	0.0309078	0.333687	0.563496	1
PF3D7_0106400	-0.631552	8.12509	0.390382	0.532099	1
PF3D7_0102800	-0.631343	5.13031	0.388676	0.532996	1
PF3D7_0608400	-0.631125	4.90831	0.388869	0.532895	1
PF3D7_0934100	-0.630612	6.22255	0.388937	0.532859	1
malmito_rna_RNA22:rRNA	-0.629663	10.0411	0.38831	0.533189	1
PF3D7_0713700	-0.629614	6.29282	0.387832	0.533441	1
PF3D7_0814600	-0.62952	-1.44967	0.273905	0.600724	1
PF3D7_1020400	-0.629125	4.34901	0.384926	0.534978	1
PF3D7_0715600	-0.627355	9.00648	0.38535	0.534754	1
PF3D7_1230800	-0.626192	8.41317	0.383746	0.535605	1
PF3D7_1471200	-0.626111	8.23814	0.383806	0.535573	1
PF3D7_1474300	-0.624625	4.11784	0.378208	0.538564	1
PF3D7_1342200	-0.624625	2.52375	0.372336	0.541734	1
PF3D7_0508800	-0.623881	8.53648	0.38103	0.537053	1
PF3D7_1309120	-0.62286	2.45931	0.374678	0.540465	1
PF3D7_1038300	-0.621636	1.59477	0.36166	0.547586	1
PF3D7_1404600.1	-0.621202	3.6416	0.374312	0.540663	1
PF3D7_1404600.2	-0.621202	3.6416	0.374312	0.540663	1
PF3D7_1404600.3	-0.621202	3.6416	0.374312	0.540663	1
PF3D7_0415900	-0.620965	11.0132	0.377498	0.538945	1
PF3D7_1359800	-0.619919	1.04781	0.35426	0.551711	1
PF3D7_0413800	-0.619123	2.56126	0.369153	0.543466	1
PF3D7_1209000	-0.61724	7.39474	0.372479	0.541656	1
malmito_rna_16:rRNA	-0.615672	11.1202	0.370999	0.54246	1
PF3D7_0523400	-0.614772	8.13323	0.369791	0.543118	1
PF3D7_1404500	-0.614537	7.50219	0.369171	0.543456	1
PF3D7_1106200	-0.61387	5.10742	0.367446	0.5444	1
PF3D7_0201600	-0.613582	5.9489	0.367422	0.544413	1
PF3D7_1347500	-0.613039	11.3218	0.367769	0.544223	1
PF3D7_1438600	-0.611208	2.84801	0.360769	0.548079	1
PF3D7_0811300	-0.610691	8.76315	0.36484	0.545831	1
PF3D7_1019800	-0.608572	5.99026	0.36146	0.547697	1
PF3D7_0106800	-0.608035	8.67247	0.361541	0.547652	1
PF3D7_0702900	-0.607708	5.3794	0.36044	0.548262	1
PF3D7_1335900	-0.607192	3.68474	0.355461	0.551038	1
PF3D7_0321000	-0.606394	6.59009	0.359214	0.548943	1
PF3D7_1004800	-0.606287	3.44348	0.356116	0.550671	1
PF3D7_1437900	-0.605428	8.21659	0.358371	0.549412	1
PF3D7_0625800	-0.604973	3.02352	0.351451	0.553293	1
PF3D7_0729400	-0.604952	8.21489	0.357714	0.549778	1
PF3D7_1007700	-0.604412	9.07949	0.357252	0.550036	1
PF3D7_1457300	-0.603736	7.64769	0.356205	0.550622	1
PF3D7_0933200	-0.603233	8.05375	0.355794	0.550851	1
PF3D7_0829900	-0.602144	5.45375	0.353793	0.551974	1
PF3D7_1421700	-0.601597	0.604412	0.31358	0.575492	1
PF3D7_0208600	-0.601157	7.75097	0.353122	0.552351	1
PF3D7_0216800	-0.600985	3.71293	0.350428	0.553871	1
PFC10_API0049:tRNA	-0.600587	-0.791971	0.288183	0.591387	1
PF3D7_0712600	-0.600377	0.911344	0.331581	0.56473	1
PF3D7_1014300	-0.598894	8.96349	0.350615	0.553765	1
PF3D7_1358900	-0.597378	6.37828	0.348354	0.555047	1
PF3D7_1328700	-0.59693	3.65088	0.346264	0.556236	1
PF3D7_0825200	-0.596426	4.89171	0.346102	0.556328	1
PF3D7_0923300	-0.595104	2.45824	0.336648	0.56177	1
PF3D7_0102200	-0.592894	7.48926	0.343302	0.55793	1
PF3D7_0629100	-0.592819	7.01826	0.343115	0.558037	1
PF3D7_1367000	-0.592718	7.26769	0.343118	0.558035	1
PF3D7_1447500	-0.592469	-0.703115	0.28415	0.593994	1
PF3D7_0715700	-0.592452	3.32253	0.338762	0.560545	1
PF3D7_0936600	-0.592106	4.45191	0.340589	0.559489	1
PF3D7_1330800	-0.591588	10.733	0.342049	0.558649	1
PFC10_API0019	-0.589384	-1.50378	0.236033	0.627086	1
PF3D7_0933900	-0.588406	5.35268	0.337269	0.56141	1
PF3D7_1024800	-0.587531	9.78662	0.337302	0.561391	1
PF3D7_0703100	-0.58714	2.16371	0.328979	0.566261	1
PF3D7_0614800	-0.586997	8.52355	0.336496	0.561859	1
PF3D7_1117700	-0.586294	13.3677	0.335898	0.562207	1
PF3D7_1131800	-0.586277	7.04508	0.335585	0.562389	1
PF3D7_1117600.1	-0.585863	3.73074	0.331186	0.564962	1
PF3D7_1117600.2	-0.585863	3.73074	0.331186	0.564962	1
PF3D7_1327400	-0.584974	6.69278	0.333712	0.563481	1
PF3D7_1342400	-0.584935	7.68003	0.334103	0.563253	1
PF3D7_0909400	-0.584845	6.74019	0.333907	0.563367	1
PF3D7_0904000	-0.584835	9.64706	0.334132	0.563236	1
PF3D7_1223300	-0.584638	6.82374	0.333512	0.563599	1
PF3D7_1421600	-0.584035	4.86014	0.332361	0.564272	1
PF3D7_0720600	-0.583764	7.87851	0.332718	0.564063	1
PF3D7_1146900	-0.581823	3.75623	0.327027	0.567415	1
PF3D7_0505600	-0.579803	4.65896	0.327423	0.56718	1
PF3D7_0310700	-0.576431	4.8111	0.32305	0.569781	1
PF3D7_1310400	-0.576374	7.10743	0.32397	0.569232	1
PF3D7_0524900	-0.574741	6.48418	0.321952	0.570437	1
PFC10_API0030	-0.57378	3.082	0.31611	0.573955	1
PF3D7_0803900	-0.573611	6.92185	0.321097	0.570949	1
PF3D7_0209400	-0.572747	5.02191	0.319024	0.572195	1
PF3D7_1367100	-0.572399	6.67955	0.319522	0.571895	1
PF3D7_0404300	-0.572261	9.01728	0.319623	0.571834	1
PF3D7_1429500	-0.571963	3.20262	0.313618	0.575468	1
PF3D7_1107000	-0.571511	8.40783	0.318759	0.572354	1
PF3D7_0527900	-0.56864	6.50921	0.315313	0.574438	1
PF3D7_0307500	-0.568356	5.71945	0.314552	0.5749	1
PF3D7_1141700	-0.567714	5.65774	0.313498	0.575542	1
PF3D7_0219300	-0.567519	4.59389	0.312568	0.576109	1
PF3D7_1209400	-0.567251	4.29492	0.312113	0.576386	1
PF3D7_0524700	-0.567164	4.12387	0.311472	0.576778	1
PF3D7_1346300	-0.56711	9.95037	0.313892	0.575301	1
PF3D7_0113200	-0.566466	6.90442	0.312834	0.575946	1
PF3D7_0529200	-0.565263	3.94063	0.308274	0.578741	1
PF3D7_0414200.1	-0.565224	5.58302	0.311212	0.576937	1
PF3D7_0414200.2	-0.565224	5.58302	0.311212	0.576937	1
PF3D7_1016700	-0.564934	2.83715	0.305	0.580765	1
PF3D7_1360700	-0.564511	6.84923	0.310691	0.577257	1
PF3D7_0921700	-0.564236	8.71358	0.310588	0.57732	1
PF3D7_0710400	-0.564071	3.63449	0.307708	0.57909	1
PF3D7_1134000	-0.563893	8.22653	0.310195	0.57756	1
PF3D7_0625900	-0.563393	0.649251	0.283027	0.594724	1
PF3D7_0715900	-0.562664	7.70172	0.308771	0.578435	1
PF3D7_0931400	-0.561735	9.30989	0.307844	0.579006	1
malmito_rna_RNA7:rRNA	-0.561568	11.3229	0.307715	0.579086	1
PF3D7_0818900	-0.56156	11.9236	0.307721	0.579082	1
PF3D7_1128400	-0.561015	7.69353	0.306987	0.579535	1
PF3D7_1203400	-0.559774	6.97109	0.305431	0.580497	1
PF3D7_1420400	-0.559296	8.28861	0.305068	0.580722	1
PF3D7_1118500	-0.557847	8.0045	0.303396	0.581762	1
PF3D7_1115000	-0.557573	4.51107	0.301301	0.583068	1
PF3D7_0805600	-0.555655	3.94937	0.298583	0.584772	1
PF3D7_0217100	-0.55518	9.2503	0.300592	0.583511	1
PF3D7_0720900	-0.554268	5.44972	0.298701	0.584698	1
PF3D7_0612800	-0.553733	3.47493	0.296715	0.585949	1
PF3D7_0816600	-0.552799	7.4269	0.297869	0.585222	1
PF3D7_1217500	-0.552432	6.75576	0.297125	0.58569	1
PF3D7_1109800	-0.552231	1.21302	0.28607	0.59275	1
PF3D7_1124800	-0.551958	6.84608	0.296829	0.585877	1
PF3D7_1324200	-0.551872	8.81052	0.296927	0.585815	1
PF3D7_1212000	-0.551816	6.03398	0.29629	0.586218	1
PF3D7_1471800	-0.55148	2.24006	0.289624	0.590462	1
PF3D7_1306700	-0.550286	6.29574	0.29467	0.587243	1
mal_rna_12:rRNA	-0.550258	6.29539	0.294783	0.587172	1
PF3D7_0108600	-0.549618	9.10337	0.294457	0.587379	1
PF3D7_0620000	-0.54908	2.44475	0.286393	0.592541	1
PF3D7_0826900	-0.548571	6.66182	0.29303	0.588285	1
PF3D7_0827300	-0.547614	5.82835	0.291755	0.589098	1
PF3D7_1246900	-0.546866	5.88123	0.290528	0.589882	1
PF3D7_1314700	-0.546613	6.44716	0.290844	0.58968	1
PFC10_API0036	-0.546559	0.0364931	0.261552	0.609056	1
PF3D7_1029500	-0.546177	-0.126334	0.258543	0.611123	1
PF3D7_0827200	-0.545996	2.28206	0.278933	0.597401	1
PF3D7_1202900	-0.545802	12.2752	0.290427	0.589947	1
PF3D7_1368300	-0.54428	7.01261	0.288355	0.591277	1
PF3D7_1230700	-0.544255	7.9276	0.288603	0.591117	1
PF3D7_1028600	-0.543758	5.87577	0.287591	0.591768	1
PF3D7_1429100	-0.542398	8.1542	0.286627	0.59239	1
PF3D7_0721100	-0.541098	11.417	0.285353	0.593214	1
PF3D7_0314300	-0.540341	3.83951	0.282677	0.594952	1
PF3D7_1310900	-0.539643	4.71352	0.282406	0.595129	1
PF3D7_1034600	-0.538925	5.68672	0.2823	0.595198	1
PF3D7_1247900	-0.538344	4.40357	0.28118	0.595929	1
PF3D7_0810100	-0.538148	5.24002	0.281029	0.596028	1
mal_rna_13:rRNA	-0.538079	7.92781	0.282035	0.595371	1
PF3D7_1415000	-0.537876	7.01027	0.28157	0.595674	1
PF3D7_1202100.1	-0.537802	7.63427	0.281585	0.595664	1
PF3D7_1202100.2	-0.537802	7.63427	0.281585	0.595664	1
PF3D7_1111300	-0.536758	3.25301	0.276803	0.598804	1
PF3D7_0727700	-0.536323	3.78425	0.277998	0.598016	1
PF3D7_0423200	-0.535921	2.51222	0.274395	0.600399	1
PF3D7_0218400	-0.535139	5.3449	0.278139	0.597923	1
PF3D7_0813000	-0.534908	8.08064	0.278588	0.597628	1
PF3D7_0418300	-0.533378	12.3221	0.277154	0.598572	1
PF3D7_1365000	-0.533271	6.93889	0.27662	0.598925	1
PF3D7_1147700	-0.531967	4.94917	0.274253	0.600493	1
PF3D7_1308700	-0.531628	4.90589	0.273801	0.600793	1
PF3D7_1133500	-0.531502	2.38255	0.268974	0.604021	1
PF3D7_1251800	-0.531416	4.41136	0.273328	0.601108	1
PF3D7_1363000	-0.530941	3.16453	0.270398	0.603065	1
PF3D7_1359400	-0.530838	7.84438	0.274321	0.600448	1
PF3D7_0500900	-0.530575	2.40061	0.267449	0.605048	1
PF3D7_1228100	-0.530544	6.18755	0.273561	0.600953	1
PF3D7_0724800	-0.529955	5.07636	0.272437	0.601702	1
PF3D7_1118000	-0.529784	7.71154	0.273278	0.601141	1
PF3D7_1037900	-0.529332	2.85901	0.268912	0.604062	1
PF3D7_0722500	-0.527595	7.94001	0.27086	0.602756	1
PF3D7_1234900	-0.526886	7.51869	0.270245	0.603168	1
PF3D7_1023600	-0.526849	5.38189	0.269086	0.603946	1
PF3D7_1218000	-0.526352	3.27021	0.267928	0.604725	1
PF3D7_0220300	-0.526165	5.56077	0.268919	0.604058	1
PF3D7_0532200	-0.526099	3.42853	0.266175	0.605909	1
malmito_rna_RNA14:rRNA	-0.526078	12.098	0.26951	0.603661	1
PF3D7_1123700	-0.524986	5.2995	0.267246	0.605185	1
PF3D7_0816300	-0.52467	2.11539	0.2583	0.611291	1
PF3D7_1008700	-0.52438	10.333	0.267733	0.604857	1
PF3D7_0926300	-0.524132	5.34752	0.266675	0.605571	1
PF3D7_0925200	-0.523278	5.68451	0.265594	0.606303	1
PF3D7_1421000	-0.522551	3.41211	0.262686	0.608281	1
PF3D7_1103500	-0.522374	0.488409	0.238846	0.625041	1
PF3D7_0817100	-0.522352	3.16526	0.261581	0.609036	1
PF3D7_1323400	-0.522344	10.0672	0.265598	0.6063	1
PF3D7_1105800	-0.522053	7.97211	0.265136	0.606613	1
PF3D7_1218900	-0.521784	3.60067	0.261553	0.609055	1
PF3D7_1116000	-0.520751	5.64504	0.26352	0.607712	1
PF3D7_1413100	-0.520521	0.858615	0.249965	0.6171	1
PF3D7_1407100	-0.518702	7.36898	0.261633	0.609001	1
PF3D7_0815700	-0.518344	2.19594	0.255304	0.613365	1
PF3D7_1252200	-0.518087	0.35801	0.241496	0.623127	1
PF3D7_1002400.1	-0.517882	9.81724	0.261021	0.60942	1
PF3D7_1002400.2	-0.517882	9.81724	0.261021	0.60942	1
PF3D7_1005800	-0.516726	2.9947	0.253996	0.614275	1
PF3D7_0919600	-0.516628	5.07791	0.258403	0.611219	1
malmito_SSUB:rRNA	-0.515281	9.24505	0.258344	0.61126	1
PF3D7_0821400	-0.515252	6.53316	0.257961	0.611524	1
PF3D7_0602500	-0.514997	3.23472	0.254548	0.613891	1
PF3D7_1001100.1	-0.513122	3.95551	0.254188	0.614142	1
PF3D7_1001100.2	-0.513122	3.95551	0.254188	0.614142	1
PF3D7_1229900.1	-0.513032	5.00003	0.255133	0.613484	1
PF3D7_1229900.2	-0.513032	5.00003	0.255133	0.613484	1
PF3D7_1461100	-0.512959	3.76223	0.253789	0.614419	1
PF3D7_0932800	-0.511806	6.23497	0.254579	0.613869	1
PF3D7_0304900	-0.511172	3.94889	0.2521	0.6156	1
PF3D7_0316500	-0.510295	7.49071	0.253121	0.614886	1
PF3D7_1326700	-0.509925	2.02581	0.245224	0.620458	1
PF3D7_0315700	-0.509228	3.95783	0.249446	0.617465	1
PF3D7_0929600	-0.508266	2.11031	0.243348	0.621799	1
PF3D7_0424500	-0.507661	2.834	0.245267	0.620427	1
PF3D7_1366200	-0.506186	3.99708	0.24718	0.619067	1
PF3D7_0210000	-0.506026	8.07628	0.248951	0.617815	1
PF3D7_1118600	-0.504537	6.99558	0.247221	0.619039	1
PF3D7_0112500	-0.504031	-1.26546	0.184616	0.667436	1
PF3D7_1372400	-0.503326	5.25865	0.245298	0.620405	1
mal_mito_3	-0.502777	10.6709	0.245808	0.620042	1
PF3D7_1021900	-0.501658	9.51693	0.244666	0.620856	1
PFC10_API0033	-0.501525	2.82968	0.240852	0.623591	1
malmito_rna_10:rRNA	-0.501405	9.29037	0.24444	0.621018	1
PF3D7_1250600	-0.501284	6.59846	0.24389	0.621411	1
PF3D7_1404400	-0.500751	4.48933	0.241815	0.622898	1
PF3D7_0322100	-0.500703	6.50356	0.243425	0.621743	1
PF3D7_1435000	-0.499899	7.55374	0.242784	0.622202	1
PF3D7_0626840	-0.499639	1.77307	0.236937	0.626428	1
PF3D7_0103900	-0.499636	5.31627	0.241958	0.622796	1
PF3D7_1300300	-0.498896	1.04327	0.221511	0.637891	1
PF3D7_1473200	-0.498785	9.9008	0.241856	0.622869	1
PF3D7_1243500	-0.498022	4.44346	0.239584	0.624507	1
PF3D7_1002800	-0.4949	3.8132	0.235966	0.627135	1
PF3D7_1134900	-0.494879	0.963558	0.223938	0.636056	1
PF3D7_0819200	-0.494753	2.45869	0.231076	0.630727	1
PF3D7_0214500	-0.493703	1.20327	0.221811	0.637663	1
PF3D7_1472300	-0.493638	5.71954	0.236502	0.626744	1
PF3D7_0307800	-0.49311	5.9057	0.235769	0.627279	1
PF3D7_0823200	-0.492828	8.33992	0.235973	0.62713	1
PF3D7_1221300	-0.492387	8.39332	0.235486	0.627485	1
PF3D7_1317500	-0.491812	4.13143	0.232683	0.629542	1
PF3D7_0829700	-0.491705	2.63754	0.230937	0.63083	1
PF3D7_0911600	-0.491407	6.5808	0.234124	0.628482	1
PF3D7_1365500	-0.491121	6.61015	0.234018	0.62856	1
PF3D7_0804900	-0.490692	5.86845	0.233419	0.629	1
PF3D7_1221700	-0.490376	4.57842	0.232849	0.629419	1
PF3D7_1033100	-0.489899	10.2461	0.233204	0.629158	1
PF3D7_1461600	-0.489894	7.69285	0.233032	0.629285	1
PF3D7_0204900	-0.489665	3.79801	0.231453	0.630449	1
PF3D7_0324900	-0.489446	2.99522	0.228142	0.632905	1
PF3D7_1402300	-0.489414	7.33846	0.232561	0.629632	1
PF3D7_0914300	-0.488837	4.76758	0.231127	0.63069	1
PF3D7_0706200	-0.488823	1.4851	0.223457	0.636419	1
PF3D7_0605200	-0.488808	5.78607	0.231558	0.630371	1
PF3D7_1334500	-0.48845	7.08006	0.231568	0.630364	1
PF3D7_0207900	-0.488111	5.19946	0.230781	0.630945	1
PF3D7_0416800	-0.487593	10.4197	0.230983	0.630796	1
PF3D7_0521200	-0.486705	2.76653	0.224361	0.635737	1
PF3D7_0710500	-0.486124	5.76405	0.229064	0.632219	1
PF3D7_1434300	-0.485414	7.42789	0.228657	0.632521	1
PF3D7_0308400	-0.485024	4.55724	0.227894	0.63309	1
PF3D7_1330300	-0.484988	6.15359	0.227958	0.633042	1
PF3D7_1113200	-0.484732	3.34348	0.226164	0.634383	1
PF3D7_1017600	-0.484085	8.24213	0.227512	0.633375	1
PF3D7_1448000	-0.48391	5.39308	0.226815	0.633895	1
PF3D7_1415100	-0.483464	4.03015	0.224346	0.635748	1
PF3D7_1247400	-0.483129	6.56824	0.226375	0.634225	1
PF3D7_0310000	-0.482718	7.20743	0.226238	0.634327	1
PF3D7_1021000	-0.482428	6.88983	0.225787	0.634665	1
PF3D7_1230900	-0.482303	6.27492	0.225384	0.634968	1
PF3D7_1238100	-0.48159	6.38932	0.224833	0.635382	1
PF3D7_0819700	-0.48137	3.67778	0.222617	0.637053	1
PF3D7_0915900	-0.481168	6.96155	0.224671	0.635504	1
PF3D7_0306200	-0.480633	5.96201	0.223631	0.636287	1
PF3D7_1345800	-0.480002	7.12672	0.223517	0.636373	1
PFC10_API0028	-0.479131	6.63769	0.222688	0.636999	1
PF3D7_0311700	-0.478974	3.43868	0.220161	0.638917	1
PF3D7_1123600	-0.478653	4.88567	0.221352	0.638012	1
PF3D7_1108500	-0.47863	6.94426	0.222219	0.637354	1
PF3D7_1349200	-0.478139	8.31656	0.221918	0.637583	1
PF3D7_1203100	-0.478029	6.55565	0.221609	0.637817	1
PF3D7_1432900	-0.477923	5.06868	0.221178	0.638143	1
PF3D7_0626200	-0.477668	2.54987	0.217111	0.64125	1
PF3D7_0528500	-0.477371	5.48695	0.220773	0.638451	1
PF3D7_0818400	-0.477346	7.51101	0.221038	0.63825	1
PF3D7_1250300	-0.477168	6.27626	0.220631	0.63856	1
PF3D7_1249900	-0.476259	7.97065	0.220114	0.638953	1
PF3D7_0823500	-0.475845	2.06184	0.210196	0.646614	1
PF3D7_1420700	-0.475587	10.385	0.219587	0.639355	1
PF3D7_1117000	-0.475144	5.42844	0.21841	0.640254	1
PF3D7_1146700	-0.474652	0.311502	0.201721	0.653336	1
PF3D7_0111700	-0.4732	1.21001	0.207122	0.649033	1
PF3D7_0910000	-0.473161	1.81443	0.20922	0.647379	1
PF3D7_0930400.1	-0.472508	5.71931	0.216244	0.641917	1
PF3D7_0930400.2	-0.472508	5.71931	0.216244	0.641917	1
PF3D7_0923600	-0.471816	3.0699	0.213055	0.644383	1
PF3D7_0626900	-0.470598	7.80306	0.214738	0.643079	1
PF3D7_0511000	-0.469766	7.96066	0.214088	0.643582	1
PF3D7_0610100	-0.469215	8.78611	0.213606	0.643956	1
PF3D7_1419600	-0.468863	4.90852	0.21223	0.645025	1
PF3D7_1329600	-0.467588	5.4901	0.211427	0.645651	1
PF3D7_1312600	-0.467386	5.77173	0.211467	0.64562	1
PF3D7_0933600	-0.46712	7.95364	0.211602	0.645514	1
PFC10_API0040	-0.467053	0.722589	0.199618	0.65503	1
PF3D7_1351400	-0.466672	9.06577	0.211291	0.645757	1
PF3D7_1350300	-0.465828	4.08671	0.208703	0.647786	1
PF3D7_0922000	-0.465629	3.8422	0.207799	0.648498	1
PF3D7_0106300	-0.465016	9.04767	0.209769	0.646948	1
PF3D7_0915800	-0.464904	3.10452	0.206483	0.649538	1
PF3D7_0728800	-0.464677	6.57153	0.2091	0.647474	1
PF3D7_1402100	-0.463995	4.40755	0.207124	0.649031	1
PF3D7_0411500	-0.463498	3.144	0.206862	0.649238	1
PF3D7_1350100	-0.463379	8.33393	0.208265	0.648131	1
PF3D7_1456800	-0.463373	8.64215	0.208222	0.648165	1
PF3D7_0722000	-0.462789	4.70751	0.206386	0.649615	1
PF3D7_1367900	-0.462429	0.14685	0.184484	0.667548	1
PF3D7_0320900	-0.461378	8.68429	0.206437	0.649575	1
PF3D7_1476200	-0.459109	8.24027	0.204281	0.651287	1
PF3D7_0404100	-0.457763	0.53076	0.190142	0.662798	1
PF3D7_1134100	-0.457437	7.03169	0.202782	0.652485	1
PF3D7_1424400	-0.457102	9.77996	0.202606	0.652625	1
PF3D7_0318300	-0.457085	6.43843	0.202236	0.652922	1
PF3D7_1113600	-0.456665	4.59437	0.201151	0.653793	1
PF3D7_1239900	-0.456646	4.43253	0.200885	0.654007	1
PF3D7_1469000	-0.45641	4.07469	0.199799	0.654884	1
PF3D7_1131900	-0.456213	2.33985	0.196082	0.657902	1
PF3D7_0909600	-0.453387	7.17241	0.199145	0.655412	1
PF3D7_0802400	-0.453264	6.12933	0.198739	0.65574	1
PF3D7_1369800	-0.453183	1.38459	0.191652	0.661546	1
PF3D7_1124500	-0.453174	4.46672	0.198482	0.655949	1
PF3D7_0109900.1	-0.452899	4.90248	0.198218	0.656163	1
PF3D7_0109900.2	-0.452899	4.90248	0.198218	0.656163	1
PF3D7_0104700	-0.452076	0.436524	0.179174	0.672084	1
PF3D7_1366600	-0.450604	8.02873	0.19671	0.657389	1
PF3D7_0932900	-0.450482	-0.787793	0.161643	0.687648	1
PF3D7_0710900	-0.450265	5.69816	0.195956	0.658005	1
PF3D7_1467400	-0.449586	3.47793	0.193892	0.659696	1
PF3D7_1362200	-0.448879	6.32295	0.194988	0.658797	1
PF3D7_0830300	-0.448307	-0.141471	0.166501	0.683241	1
PF3D7_1127700	-0.448178	-0.906056	0.156881	0.692045	1
PF3D7_1342000	-0.447398	9.5088	0.19397	0.659632	1
PF3D7_1333300	-0.447299	5.52807	0.193527	0.659998	1
PF3D7_1032000	-0.446984	5.69476	0.193201	0.660266	1
PF3D7_0802300	-0.445976	7.33424	0.192526	0.660823	1
PF3D7_0214100	-0.445325	9.77296	0.192164	0.661121	1
PF3D7_1231500	-0.444985	5.5623	0.191412	0.661744	1
PF3D7_1464900	-0.444954	6.16041	0.191522	0.661653	1
PF3D7_0419600	-0.44493	9.97285	0.191812	0.661413	1
PF3D7_0500100	-0.444255	3.70988	0.188666	0.66403	1
PF3D7_0903500	-0.444211	5.71816	0.190658	0.662369	1
PF3D7_1024500	-0.443695	6.89669	0.190501	0.6625	1
PF3D7_1449300	-0.44164	5.33727	0.188492	0.664175	1
PF3D7_0218700	-0.441025	5.5066	0.187794	0.664759	1
PF3D7_0412000	-0.440903	7.5694	0.188212	0.664409	1
PF3D7_0203200	-0.44071	2.67195	0.183782	0.668143	1
PF3D7_0807800	-0.440545	6.35915	0.187759	0.664788	1
PF3D7_1001400	-0.440295	3.32352	0.185914	0.666339	1
PF3D7_1452500	-0.439182	4.14521	0.185367	0.666801	1
PF3D7_1452700	-0.438652	6.95919	0.186114	0.666171	1
PF3D7_1347300	-0.438392	4.08422	0.185074	0.667049	1
PF3D7_0408900.1	-0.438202	7.17061	0.185772	0.666459	1
PF3D7_0408900.2	-0.438202	7.17061	0.185772	0.666459	1
PF3D7_1419800.1	-0.438114	6.26707	0.185662	0.666552	1
PF3D7_1419800.2	-0.438114	6.26707	0.185662	0.666552	1
PF3D7_1327000	-0.436567	5.37898	0.18379	0.668136	1
PF3D7_1141400	-0.436416	8.59659	0.184385	0.667632	1
PF3D7_1034400	-0.435828	7.61724	0.183837	0.668096	1
PF3D7_0416100	-0.435802	8.05733	0.183838	0.668096	1
PF3D7_0730700	-0.435462	0.984605	0.173992	0.676588	1
PF3D7_0710600	-0.435302	10.3646	0.183505	0.668378	1
PF3D7_1215600	-0.43406	1.81377	0.176197	0.674662	1
PF3D7_1122900	-0.433655	4.60918	0.18065	0.670815	1
PF3D7_1020700	-0.433562	5.95049	0.181492	0.670094	1
PF3D7_1131700	-0.432633	-1.17895	0.138864	0.709413	1
PF3D7_1222300	-0.432509	10.058	0.18113	0.670404	1
PF3D7_0401300	-0.432456	-1.82533	0.119272	0.729825	1
PF3D7_1119100	-0.432242	6.75213	0.180677	0.670792	1
PF3D7_1450200	-0.431289	0.991696	0.170321	0.679827	1
PF3D7_0316700	-0.430884	6.94451	0.179675	0.671653	1
PF3D7_1249100	-0.43002	6.35384	0.178675	0.672514	1
PF3D7_0110300	-0.428509	4.81167	0.176869	0.674078	1
PF3D7_0305000	-0.427634	5.58787	0.176636	0.67428	1
PF3D7_1115100	-0.427544	3.88388	0.174863	0.675826	1
PF3D7_0409500	-0.427539	7.74959	0.176851	0.674093	1
PF3D7_1407900	-0.427073	5.6243	0.176107	0.67474	1
PF3D7_1206600	-0.426115	5.22354	0.175141	0.675582	1
PF3D7_1320800	-0.425234	6.64542	0.17486	0.675829	1
PF3D7_1412600	-0.42498	4.32933	0.173169	0.677311	1
PF3D7_1119300	-0.424954	9.39481	0.174733	0.67594	1
PF3D7_1142500	-0.424632	8.03376	0.174422	0.676211	1
PF3D7_0516900	-0.424322	11.4946	0.174253	0.676359	1
PF3D7_0822000	-0.42201	5.37966	0.171767	0.678546	1
PF3D7_1011600	-0.42196	2.33724	0.168888	0.681102	1
PF3D7_0815200	-0.421126	8.13234	0.171516	0.678768	1
PF3D7_0527700	-0.421	5.72103	0.171323	0.678939	1
PF3D7_0709800	-0.420756	4.49729	0.170821	0.679383	1
PF3D7_1236000	-0.420541	7.16776	0.17093	0.679287	1
PF3D7_0717500	-0.420055	6.4765	0.170511	0.679658	1
PF3D7_1231300	-0.42	1.00876	0.163234	0.686196	1
PF3D7_1148100	-0.419793	3.09069	0.167869	0.682013	1
PF3D7_0108100	-0.417492	5.4782	0.167815	0.682061	1
PF3D7_0613200	-0.41717	4.17681	0.167574	0.682277	1
PF3D7_0311600	-0.417037	4.53168	0.167542	0.682306	1
PF3D7_1366500	-0.416889	7.29363	0.167967	0.681925	1
PF3D7_1474800	-0.41657	8.63374	0.167828	0.682049	1
PF3D7_0321500	-0.41638	5.6114	0.167324	0.682501	1
PF3D7_1450100	-0.41619	5.88853	0.16722	0.682595	1
PF3D7_1241300	-0.415969	2.78981	0.163557	0.685903	1
PF3D7_1007100	-0.415807	3.23915	0.165064	0.684536	1
PF3D7_1227100	-0.415615	6.21896	0.166733	0.683032	1
PF3D7_0903800	-0.415547	1.25944	0.158756	0.690304	1
PF3D7_1443900	-0.415154	6.51795	0.166492	0.683248	1
PF3D7_1455200.1	-0.415111	5.53714	0.166158	0.68355	1
PF3D7_1455200.2	-0.415111	5.53714	0.166158	0.68355	1
PF3D7_0520100	-0.415082	5.26777	0.166112	0.68359	1
PF3D7_1449700	-0.413984	5.26325	0.165074	0.684527	1
PF3D7_0813700	-0.413949	7.06828	0.165521	0.684124	1
PF3D7_1338800	-0.413811	5.95312	0.165228	0.684388	1
PF3D7_1205100	-0.413368	5.09005	0.164529	0.685021	1
PF3D7_1115900	-0.413237	3.6172	0.163379	0.686065	1
PF3D7_1244000	-0.413179	6.43778	0.164913	0.684672	1
PF3D7_0524400	-0.412288	5.30732	0.163852	0.685634	1
PF3D7_0710100	-0.41068	7.88994	0.162958	0.686448	1
PF3D7_1019500.1	-0.410209	7.5134	0.162634	0.686743	1
PF3D7_1019500.2	-0.410209	7.5134	0.162634	0.686743	1
PF3D7_0405500	-0.409714	4.06699	0.160898	0.688331	1
PF3D7_1141900	-0.409629	1.02032	0.152594	0.696069	1
PF3D7_0705600	-0.408495	6.06304	0.160837	0.688387	1
PFC10_API0027	-0.408058	1.09522	0.151337	0.697261	1
PF3D7_1217300	-0.406785	6.4639	0.159703	0.68943	1
PF3D7_0307700	-0.406302	8.46518	0.159546	0.689575	1
PF3D7_1459000	-0.405862	8.45835	0.1592	0.689894	1
PF3D7_0406000	-0.405714	6.52302	0.158882	0.690188	1
PF3D7_1206700	-0.405492	8.39034	0.158852	0.690215	1
PF3D7_0518500	-0.405463	7.45257	0.158818	0.690247	1
PF3D7_0806400	-0.405171	1.68577	0.153069	0.69562	1
PF3D7_1329500	-0.405166	7.01575	0.158517	0.690525	1
PF3D7_1144100	-0.404629	5.82803	0.157861	0.691133	1
PF3D7_0616600	-0.404168	5.31824	0.157349	0.691609	1
PF3D7_0206700	-0.404084	5.67337	0.157424	0.69154	1
PF3D7_1336600	-0.403946	4.67285	0.156636	0.692272	1
PF3D7_0527000	-0.403516	10.535	0.15737	0.691589	1
PF3D7_1235900	-0.402981	7.50246	0.156829	0.692093	1
PF3D7_1466200	-0.402798	6.06746	0.156384	0.692508	1
PF3D7_1348900	-0.401819	2.26342	0.152692	0.695976	1
PF3D7_1030400	-0.401717	2.41674	0.151214	0.697377	1
PF3D7_0211800	-0.400624	8.81143	0.155058	0.693747	1
PF3D7_1130200	-0.400435	11.0767	0.154954	0.693846	1
PF3D7_1306100	-0.400275	3.1519	0.153029	0.695658	1
PF3D7_0619900	-0.400145	5.69004	0.154427	0.69434	1
PF3D7_0516300	-0.400088	5.28922	0.154187	0.694566	1
PF3D7_1467100	-0.399773	3.76895	0.152413	0.69624	1
PF3D7_1225600	-0.399764	7.3771	0.154296	0.694464	1
PF3D7_1446100	-0.398731	1.56167	0.145781	0.7026	1
PF3D7_1459600	-0.39844	7.08123	0.153215	0.695482	1
PF3D7_0316400	-0.398172	6.7357	0.153025	0.695661	1
PF3D7_1232000	-0.398079	5.22117	0.15255	0.696111	1
PF3D7_1246200	-0.397779	9.49396	0.152869	0.695809	1
PF3D7_0810200	-0.397629	5.4148	0.152173	0.696467	1
PF3D7_0414800	-0.395989	-0.151001	0.128621	0.719866	1
PF3D7_0911700	-0.395887	5.92421	0.150988	0.697593	1
PF3D7_0828300	-0.39579	5.43596	0.150877	0.697698	1
PF3D7_0209200	-0.395674	4.51647	0.150285	0.698263	1
PF3D7_1457500	-0.395454	5.29007	0.150634	0.69793	1
PF3D7_0609900	-0.395438	5.80279	0.150588	0.697974	1
PF3D7_0521900	-0.395232	5.8703	0.150299	0.69825	1
PF3D7_0514400	-0.394425	2.26139	0.147739	0.700705	1
PF3D7_1029000	-0.392627	2.65249	0.14491	0.703447	1
PF3D7_1410900	-0.391957	5.86521	0.1479	0.70055	1
PF3D7_0905200	-0.391514	3.16667	0.145813	0.702569	1
PF3D7_1336200	-0.391365	7.35427	0.147722	0.700722	1
PF3D7_1252000	-0.39133	3.22235	0.146852	0.701562	1
PF3D7_0801200	-0.390904	1.46675	0.142999	0.705318	1
PF3D7_0614900	-0.390754	9.60691	0.147433	0.701001	1
PF3D7_1427600	-0.390235	4.28532	0.14619	0.702203	1
PF3D7_1009200	-0.390009	4.45307	0.145822	0.702561	1
PF3D7_0706400	-0.38989	8.2113	0.14676	0.701651	1
PF3D7_0507800	-0.389748	7.62223	0.146579	0.701826	1
PF3D7_0730900	-0.389392	4.61982	0.145635	0.702742	1
PF3D7_0409600	-0.388784	6.82777	0.145784	0.702598	1
PF3D7_1371300	-0.388379	-2.47434	0.0545318	0.815357	1
PF3D7_1317000	-0.387785	7.60983	0.145096	0.703266	1
PF3D7_1116900	-0.387782	0.580398	0.135796	0.712497	1
PF3D7_0408500	-0.387434	7.26472	0.144829	0.703527	1
PF3D7_1111800	-0.387303	5.60966	0.144599	0.703751	1
PF3D7_0318400	-0.387247	1.76986	0.13935	0.708928	1
PF3D7_1441700	-0.386721	2.59911	0.141576	0.706719	1
PF3D7_1301800	-0.386665	0.69118	0.135464	0.712833	1
PF3D7_1239400	-0.38663	1.50326	0.135373	0.712925	1
PF3D7_1019900	-0.386217	4.16622	0.143148	0.705171	1
PF3D7_0317800	-0.386119	7.14539	0.143838	0.704495	1
PF3D7_1469900	-0.384826	5.53974	0.142444	0.705864	1
PF3D7_0205000	-0.384643	3.32929	0.140837	0.70745	1
PF3D7_0517500	-0.383283	0.573055	0.128856	0.719621	1
PF3D7_0624200	-0.383018	7.15027	0.141511	0.706783	1
PF3D7_1017000	-0.382827	6.51887	0.141292	0.707	1
PF3D7_1357600	-0.382532	2.43062	0.137568	0.71071	1
PF3D7_0411300	-0.382275	7.08559	0.140846	0.707442	1
PF3D7_0715300	-0.381982	6.95767	0.140743	0.707544	1
PF3D7_1419000	-0.381589	7.01454	0.140389	0.707895	1
PF3D7_1349600	-0.381538	4.07743	0.139376	0.708902	1
PF3D7_1344700	-0.381177	5.58698	0.139988	0.708293	1
PF3D7_0503300	-0.381177	10.8174	0.140231	0.708052	1
PF3D7_0523600	-0.380621	5.0862	0.139462	0.708817	1
PF3D7_1474000	-0.380315	2.69581	0.13616	0.712129	1
PF3D7_1024000	-0.380017	6.37625	0.139097	0.709181	1
PF3D7_1408600	-0.378929	11.743	0.13857	0.709707	1
PF3D7_0410300	-0.378777	6.36126	0.138139	0.710138	1
PF3D7_0927200	-0.378114	2.66549	0.135156	0.713145	1
PF3D7_0412400	-0.377829	3.531	0.135455	0.712842	1
PF3D7_1148700	-0.377522	3.3443	0.135245	0.713055	1
PF3D7_0608500	-0.377335	6.05729	0.137157	0.711124	1
PF3D7_1468800	-0.37681	9.31932	0.136966	0.711316	1
PF3D7_1145500	-0.376631	5.88369	0.136473	0.711813	1
PF3D7_0806200	-0.376278	4.12881	0.135888	0.712404	1
PF3D7_1031600	-0.375751	8.91086	0.136184	0.712105	1
PF3D7_1219400	-0.37534	1.69581	0.129367	0.71909	1
PF3D7_1300600	-0.374312	1.49385	0.126766	0.721809	1
PF3D7_1029100.1	-0.374254	3.95733	0.134004	0.714317	1
PF3D7_1029100.2	-0.374254	3.95733	0.134004	0.714317	1
PF3D7_0514900	-0.374216	4.49946	0.134405	0.713908	1
PF3D7_1427300	-0.374132	5.92645	0.134798	0.713508	1
PF3D7_1005900	-0.373644	6.24243	0.134461	0.713851	1
PF3D7_1132600	-0.37324	6.87439	0.134201	0.714116	1
PF3D7_1350700	-0.372756	5.33805	0.133543	0.714787	1
PF3D7_1106300	-0.372473	7.27477	0.1337	0.714626	1
PF3D7_1105000	-0.371846	12.789	0.133382	0.714951	1
PF3D7_1139600	-0.371614	0.633824	0.119981	0.729055	1
PF3D7_1102800	-0.370996	9.15312	0.132728	0.71562	1
PF3D7_1362700	-0.370966	6.19741	0.132401	0.715956	1
PF3D7_0911300	-0.370849	0.75072	0.121308	0.72762	1
PF3D7_0828000	-0.370782	1.78347	0.12713	0.721426	1
PF3D7_1022000	-0.370335	5.92192	0.131997	0.71637	1
PF3D7_0515900	-0.369475	4.47137	0.13098	0.717419	1
PF3D7_0322400	-0.369465	7.42517	0.131478	0.716905	1
PF3D7_0416200	-0.369345	6.62535	0.131325	0.717062	1
PF3D7_0111300	-0.36882	6.84315	0.131017	0.71738	1
PF3D7_0301600	-0.36858	4.67451	0.130452	0.717964	1
PF3D7_1216400	-0.36857	6.39057	0.130814	0.71759	1
PF3D7_1223600	-0.368546	4.64095	0.130474	0.717941	1
PF3D7_1241700	-0.367281	7.03379	0.129921	0.718514	1
PF3D7_1132700	-0.367146	4.42369	0.129425	0.719029	1
PF3D7_1411300	-0.367131	3.40527	0.12887	0.719607	1
PF3D7_0618100	-0.366973	5.26182	0.1293	0.719159	1
PF3D7_0303700	-0.366709	7.82484	0.129591	0.718857	1
PF3D7_0303000	-0.366299	4.23071	0.128565	0.719924	1
PF3D7_0209100	-0.365368	5.61486	0.128411	0.720085	1
PF3D7_0405400	-0.365278	9.01594	0.128625	0.719862	1
PF3D7_0414700	-0.363759	6.37456	0.127381	0.721163	1
PF3D7_1445400	-0.362426	7.3921	0.126505	0.722083	1
PF3D7_1420900	-0.362325	5.89737	0.126382	0.722214	1
PF3D7_1131000	-0.36198	5.70596	0.125856	0.722768	1
PF3D7_0628200	-0.361562	10.5077	0.126007	0.722609	1
PF3D7_1031100	-0.361253	1.77413	0.1212	0.727737	1
PF3D7_0102000	-0.360809	-2.47285	0.0487092	0.825325	1
PF3D7_0114400	-0.360809	-2.47285	0.0487092	0.825325	1
PF3D7_0114700	-0.360809	-2.47285	0.0487092	0.825325	1
PF3D7_1150200	-0.360809	-2.47285	0.0487092	0.825325	1
PF3D7_1432000	-0.360792	7.39456	0.125341	0.723312	1
PF3D7_0722300	-0.360422	4.55602	0.124532	0.72417	1
PF3D7_0518100	-0.360396	5.97077	0.124905	0.723774	1
PF3D7_0934400	-0.359868	7.28274	0.124699	0.723993	1
PF3D7_0932400	-0.359647	4.39669	0.123994	0.724743	1
PF3D7_1470700	-0.359639	4.05264	0.123741	0.725012	1
PF3D7_1027900	-0.359578	4.30247	0.12368	0.725077	1
PF3D7_0627300	-0.359512	8.25746	0.124534	0.724168	1
PF3D7_0417300	-0.359346	6.28484	0.124253	0.724466	1
PF3D7_0423000	-0.35845	6.54206	0.12371	0.725045	1
PF3D7_1145900	-0.357995	1.91373	0.119736	0.729321	1
PF3D7_0216200	-0.357928	3.70576	0.122234	0.726624	1
PF3D7_1253300	-0.357751	2.24663	0.118577	0.730583	1
PF3D7_1429700	-0.357729	5.94081	0.123052	0.725748	1
PF3D7_1356300	-0.356182	7.91924	0.122189	0.726673	1
PF3D7_1124600	-0.355975	7.60518	0.122064	0.726806	1
PF3D7_0727300	-0.355916	6.10978	0.121742	0.727153	1
PF3D7_1012600	-0.355888	6.56017	0.121805	0.727085	1
PF3D7_0110200	-0.355216	4.64898	0.120772	0.728199	1
PF3D7_0705400	-0.355026	7.76446	0.121402	0.727519	1
PF3D7_0315900	-0.35492	0.0954376	0.105477	0.745353	1
PF3D7_0204500	-0.354491	4.69552	0.120452	0.728545	1
PF3D7_0623700	-0.35409	5.68283	0.120436	0.728562	1
PF3D7_1239000	-0.35382	5.29408	0.120177	0.728842	1
PF3D7_1147500	-0.353203	1.46094	0.114853	0.734686	1
PF3D7_1017300.1	-0.353072	5.44553	0.119628	0.729438	1
PF3D7_1017300.2	-0.353072	5.44553	0.119628	0.729438	1
PF3D7_1454700	-0.353028	9.28831	0.120056	0.728974	1
PF3D7_0700400	-0.352332	-2.28342	0.0574274	0.810609	1
PF3D7_1040700	-0.352332	-2.28342	0.0574274	0.810609	1
PF3D7_1369000	-0.352317	5.99042	0.119295	0.729801	1
PF3D7_1022400	-0.352299	10.0033	0.119561	0.729511	1
PF3D7_1365400	-0.351813	2.46829	0.116652	0.732695	1
PF3D7_1104500	-0.351599	1.07581	0.112018	0.737859	1
PF3D7_1208900	-0.351433	8.94495	0.118952	0.730174	1
PF3D7_1110200	-0.351312	7.72373	0.118824	0.730313	1
PF3D7_0928400	-0.350939	4.16568	0.117643	0.731605	1
PF3D7_1445000	-0.35078	6.16485	0.11841	0.730766	1
PF3D7_0906100	-0.350191	6.79378	0.117967	0.73125	1
PF3D7_1250700	-0.350097	6.37457	0.117852	0.731376	1
PF3D7_1446400	-0.35002	3.44438	0.116712	0.732628	1
PF3D7_0931100	-0.349464	7.5037	0.117517	0.731744	1
PF3D7_0100100	-0.348101	3.26427	0.114552	0.73502	1
PF3D7_1370900	-0.347953	0.846595	0.106128	0.744596	1
PF3D7_1450700	-0.347903	7.51433	0.116482	0.732882	1
PF3D7_1324500	-0.347275	6.83347	0.116018	0.733394	1
PF3D7_1400200	-0.346993	3.7125	0.114476	0.735105	1
PF3D7_0216600	-0.346655	5.5055	0.115303	0.734185	1
PF3D7_1132200	-0.346641	7.91798	0.115646	0.733806	1
PF3D7_1423200	-0.345707	6.5034	0.114951	0.734576	1
PF3D7_0928700	-0.345603	4.94136	0.114273	0.73533	1
PF3D7_1474900	-0.345527	4.23831	0.114186	0.735428	1
PF3D7_0103000	-0.345221	6.34718	0.11466	0.7349	1
PF3D7_1105700	-0.344935	7.64379	0.114484	0.735095	1
PF3D7_1355300	-0.343937	4.22671	0.113286	0.736433	1
PF3D7_0405700	-0.343385	5.58806	0.113222	0.736505	1
PF3D7_0703500	-0.342718	10.1458	0.11308	0.736664	1
PF3D7_0519500	-0.342091	7.60681	0.112602	0.737201	1
PF3D7_0724300	-0.342078	4.3003	0.111888	0.738005	1
PF3D7_0804000	-0.341911	7.87311	0.112475	0.737344	1
PF3D7_0731000	-0.341719	-0.750995	0.0933326	0.759982	1
PF3D7_1419100	-0.341479	4.81915	0.111746	0.738165	1
PF3D7_0412300	-0.341224	2.41043	0.109521	0.74069	1
PF3D7_1308100	-0.341122	4.99714	0.111496	0.738447	1
PF3D7_0801800	-0.340829	10.7298	0.111821	0.73808	1
PF3D7_0801500	-0.340789	8.69529	0.111754	0.738156	1
PF3D7_0619200	-0.340713	5.9332	0.111449	0.7385	1
PF3D7_1316500	-0.340687	6.19831	0.111483	0.738462	1
PF3D7_0825400	-0.340672	5.09147	0.111294	0.738676	1
PF3D7_0217000	-0.340559	3.66787	0.110446	0.739638	1
PF3D7_0922200	-0.339943	10.7964	0.111241	0.738736	1
PF3D7_0821300	-0.339718	4.71712	0.110653	0.739401	1
PF3D7_0215000	-0.33912	7.12013	0.110586	0.739478	1
PF3D7_0519100	-0.339024	7.11689	0.11052	0.739553	1
PF3D7_0606100	-0.338281	6.26521	0.109945	0.740207	1
PF3D7_0917600	-0.338147	5.56247	0.109802	0.740369	1
PF3D7_0831500	-0.337478	5.89799	0.109423	0.740801	1
PF3D7_1309800	-0.337316	7.48529	0.1094	0.740828	1
PF3D7_1210000	-0.335838	5.74714	0.108381	0.741995	1
PF3D7_1451100	-0.335744	10.3083	0.108479	0.741883	1
PF3D7_1117100	-0.335078	5.86999	0.107793	0.742671	1
PF3D7_1135100	-0.33403	4.09802	0.106839	0.743772	1
PF3D7_0902700	-0.333825	4.79243	0.106642	0.744	1
PF3D7_0909300	-0.333402	8.04579	0.10689	0.743713	1
PF3D7_0714500	-0.333306	7.39965	0.106796	0.743822	1
PF3D7_1137600	-0.333056	1.08562	0.0992695	0.752708	1
PF3D7_1209300	-0.332683	7.79774	0.10641	0.744268	1
PF3D7_1017200	-0.331966	3.49933	0.104482	0.746516	1
PF3D7_1328500	-0.331702	7.58107	0.105773	0.745009	1
PF3D7_0711500	-0.330774	6.67597	0.10512	0.745769	1
PF3D7_1328100	-0.330405	7.24649	0.104962	0.745955	1
PF3D7_0919000	-0.330044	11.1856	0.104789	0.746157	1
PF3D7_1450300	-0.329776	3.72108	0.103711	0.747421	1
PF3D7_1302800	-0.329725	8.28023	0.104554	0.746431	1
PF3D7_0713500	-0.329691	3.63601	0.10377	0.747352	1
PF3D7_0931600	-0.329515	-2.11672	0.0571077	0.811127	1
PF3D7_1150000	-0.329515	-2.11672	0.0571077	0.811127	1
PF3D7_0220100	-0.329403	4.79944	0.103871	0.747233	1
PF3D7_0505500	-0.329186	7.95606	0.104207	0.746838	1
PF3D7_0308500	-0.328967	7.36543	0.103973	0.747113	1
PF3D7_0417800	-0.328933	7.38921	0.104006	0.747074	1
PF3D7_0628600	-0.328422	7.22185	0.103664	0.747476	1
PF3D7_1228700	-0.327969	7.12449	0.103374	0.747818	1
PF3D7_1457800	-0.327854	1.72165	0.0990723	0.752946	1
PF3D7_0217300	-0.327093	3.52664	0.101636	0.749875	1
PF3D7_0406600	-0.326482	0.751528	0.0934705	0.759811	1
PF3D7_0722100	-0.326359	4.14571	0.101825	0.74965	1
PF3D7_0920200	-0.325989	8.18504	0.102151	0.749264	1
PF3D7_0811200	-0.325876	6.14383	0.102001	0.749441	1
PF3D7_1124700	-0.325772	6.3008	0.101832	0.749642	1
PF3D7_1445700	-0.32559	6.72793	0.101819	0.749658	1
PF3D7_1036600.1	-0.325415	4.75447	0.101408	0.750147	1
PF3D7_1036600.2	-0.325415	4.75447	0.101408	0.750147	1
PF3D7_1329400	-0.325067	4.58914	0.101152	0.750452	1
PF3D7_1128700	-0.324628	5.93969	0.10123	0.750359	1
PF3D7_1014800	-0.324443	3.25785	0.0998793	0.751975	1
PF3D7_0107800	-0.323638	5.82633	0.100482	0.751252	1
PF3D7_0719000	-0.32357	4.82395	0.100037	0.751785	1
PF3D7_1242700	-0.322716	11.0175	0.100137	0.751666	1
PF3D7_1230500	-0.322589	2.22691	0.0963454	0.75626	1
PF3D7_0819300	-0.322237	2.17411	0.096816	0.755685	1
PF3D7_0824500	-0.321995	7.3711	0.0995833	0.75233	1
PF3D7_1353100	-0.321859	4.43362	0.098987	0.753049	1
PF3D7_1344000	-0.321619	5.96495	0.0992483	0.752734	1
PF3D7_1326000	-0.321293	5.07411	0.0988946	0.75316	1
PF3D7_0810700	-0.321186	3.37591	0.0975038	0.754846	1
PF3D7_0807200	-0.321028	5.47444	0.0987022	0.753393	1
PF3D7_1474700	-0.32073	3.87629	0.0980458	0.754188	1
PF3D7_1111100	-0.320644	7.21497	0.0987694	0.753311	1
PF3D7_0508300	-0.320556	4.67305	0.0983114	0.753865	1
PF3D7_0812200	-0.319702	4.15693	0.0972337	0.755175	1
PF3D7_1104100	-0.319659	5.80942	0.0980427	0.754191	1
PF3D7_0909900	-0.319524	6.54166	0.0980655	0.754164	1
PF3D7_1027200	-0.319491	5.06062	0.0976682	0.754646	1
PF3D7_1441500	-0.319352	5.08639	0.0977192	0.754584	1
PF3D7_0317100	-0.318325	1.52789	0.0931837	0.760168	1
PF3D7_0610200	-0.31827	9.26724	0.0973337	0.755053	1
PF3D7_1125600	-0.318065	4.26945	0.0965922	0.755958	1
PF3D7_0818000	-0.318029	8.50313	0.0971849	0.755234	1
PF3D7_1225200	-0.317189	5.13544	0.0962525	0.756374	1
PF3D7_1209500.1	-0.317149	3.28337	0.0953118	0.75753	1
PF3D7_1209500.2	-0.317149	3.28337	0.0953118	0.75753	1
PF3D7_0810400	-0.316893	4.06002	0.0955791	0.757201	1
PF3D7_0916400	-0.316577	5.5298	0.0961411	0.756511	1
PF3D7_1038900	-0.316336	4.43062	0.0953735	0.757454	1
PF3D7_0514800	-0.316054	4.12692	0.0953566	0.757475	1
PF3D7_0934700	-0.315953	7.78456	0.0958809	0.75683	1
PF3D7_0307000	-0.315678	2.01096	0.0938974	0.75928	1
PF3D7_1231200	-0.315628	2.48278	0.093988	0.759167	1
PF3D7_1247100	-0.315235	3.38116	0.0946991	0.758286	1
PF3D7_1129400	-0.315171	6.77249	0.0953215	0.757518	1
PF3D7_1356400	-0.315121	5.27196	0.0952019	0.757665	1
PF3D7_0809300	-0.314858	10.0555	0.0952547	0.7576	1
PF3D7_1021300	-0.314519	5.60388	0.0949156	0.758019	1
PF3D7_1320900	-0.314385	6.70026	0.0948815	0.758061	1
PF3D7_1026900	-0.314054	2.88286	0.0931839	0.760168	1
PF3D7_0419500	-0.313802	3.49228	0.0935692	0.759688	1
PF3D7_1472700	-0.31311	6.65323	0.0940566	0.759082	1
PF3D7_0720100	-0.312869	6.45537	0.0939059	0.759269	1
PF3D7_1142400	-0.312773	5.35118	0.0937609	0.759449	1
PF3D7_1337600	-0.312198	0.839724	0.0890037	0.765448	1
PF3D7_0802200	-0.311493	8.85987	0.0932048	0.760142	1
PF3D7_0319200	-0.311285	5.75692	0.0927771	0.760676	1
PF3D7_1249300	-0.310882	6.90336	0.0927958	0.760653	1
PF3D7_0220000	-0.310631	10.5459	0.0927029	0.760769	1
PF3D7_1237000	-0.310615	5.92575	0.0925065	0.761015	1
PF3D7_1461300	-0.310583	10.3208	0.0926722	0.760807	1
PF3D7_0501800	-0.310334	7.86596	0.0924971	0.761026	1
PF3D7_1351300	-0.309929	-1.35018	0.0686857	0.79326	1
PF3D7_1431500	-0.309421	6.82826	0.0918347	0.761858	1
PF3D7_1204100	-0.309007	4.91878	0.0911779	0.762685	1
PF3D7_0106900	-0.308054	5.47621	0.0909396	0.762986	1
PF3D7_1346500	-0.307883	4.40617	0.0905063	0.763535	1
PF3D7_0423500	-0.307653	6.69053	0.0908566	0.763091	1
PF3D7_0419200	-0.307146	4.38817	0.0899894	0.764191	1
PF3D7_1007200	-0.306734	4.61983	0.0899648	0.764222	1
PF3D7_1371600	-0.305664	5.37945	0.0893048	0.765063	1
PF3D7_1304400	-0.304892	6.88904	0.089148	0.765263	1
PF3D7_1340900	-0.304752	7.58091	0.0891275	0.765289	1
PF3D7_1105600	-0.304596	6.4458	0.0889841	0.765473	1
PF3D7_0304400	-0.304189	7.25998	0.0888005	0.765708	1
PF3D7_0829400	-0.303926	3.95992	0.0881551	0.766536	1
PF3D7_1421400	-0.303387	3.8794	0.0875118	0.767365	1
PF3D7_0820500	-0.303283	5.25435	0.0880079	0.766725	1
PF3D7_0518600	-0.303266	5.67939	0.0880881	0.766622	1
PF3D7_0202900	-0.303088	4.1827	0.0876604	0.767173	1
PF3D7_0719700	-0.302354	11.0955	0.0877815	0.767017	1
PF3D7_0410700	-0.302342	6.76526	0.0876567	0.767178	1
PF3D7_1460800	-0.301874	5.75819	0.08727	0.767677	1
PF3D7_1009100	-0.301681	-0.136604	0.0780584	0.779946	1
PF3D7_1315200	-0.301528	4.07146	0.0864756	0.768706	1
PF3D7_1318100	-0.301504	5.30494	0.0871194	0.767872	1
PF3D7_1346000	-0.301418	1.20205	0.0840296	0.771909	1
PF3D7_1329300	-0.30121	5.03369	0.0868102	0.768272	1
PF3D7_1341600	-0.300929	4.26995	0.0865547	0.768604	1
PF3D7_0201200	-0.300383	-2.46977	0.0372385	0.84698	1
PF3D7_0500500	-0.300383	-2.46977	0.0372385	0.84698	1
PF3D7_1343300	-0.300319	7.6189	0.0865339	0.768631	1
PF3D7_0420500	-0.300117	1.24182	0.0825705	0.773844	1
PF3D7_0716000	-0.299987	8.41293	0.0863684	0.768846	1
PF3D7_1404900	-0.299891	7.79855	0.0862862	0.768953	1
PF3D7_0724200	-0.299773	5.73389	0.0859554	0.769383	1
PF3D7_1139100	-0.298641	4.36709	0.0851877	0.770387	1
malmito_rna_20:rRNA	-0.29849	10.5704	0.0855304	0.769938	1
PF3D7_1218600	-0.298309	5.11027	0.0851847	0.77039	1
PF3D7_1320200	-0.298096	4.94259	0.0847886	0.77091	1
PF3D7_1013300	-0.298079	4.62137	0.0849122	0.770748	1
PF3D7_1438200	-0.297832	1.23704	0.0815173	0.775252	1
PF3D7_1439700	-0.297807	5.56038	0.0849879	0.770648	1
PF3D7_0812600	-0.297775	5.81585	0.0849662	0.770677	1
PF3D7_1322700	-0.297745	2.11426	0.0824597	0.773991	1
PF3D7_1465200	-0.297627	4.53415	0.0843218	0.771524	1
PF3D7_1444800	-0.297525	10.2591	0.0849709	0.770671	1
PF3D7_1338900	-0.297473	6.50819	0.0848366	0.770847	1
PF3D7_0824300	-0.297342	4.2845	0.0842904	0.771565	1
PF3D7_1205800	-0.297328	9.35235	0.0848427	0.770839	1
PF3D7_0103300	-0.297215	7.23601	0.0846921	0.771037	1
PF3D7_1245800	-0.296823	5.3903	0.0843257	0.771519	1
PF3D7_0614600	-0.296689	1.21783	0.0800441	0.777238	1
PF3D7_0627800	-0.296469	6.30466	0.0842694	0.771593	1
PF3D7_1126500	-0.296454	5.74416	0.0841404	0.771763	1
PF3D7_1108300	-0.296366	2.77228	0.0823589	0.774126	1
PF3D7_1238600	-0.296189	4.19705	0.0838066	0.772204	1
PF3D7_1204500	-0.295708	4.29669	0.0835364	0.772561	1
PF3D7_0714300	-0.295508	7.32691	0.0837108	0.77233	1
PF3D7_1014100	-0.295169	1.63108	0.0814947	0.775282	1
PF3D7_1330600	-0.295163	7.22146	0.0835485	0.772545	1
PF3D7_0930600	-0.29468	6.60307	0.0831421	0.773084	1
PF3D7_1034200	-0.294457	3.49592	0.0823895	0.774085	1
PF3D7_0313600	-0.29439	6.89349	0.0830588	0.773194	1
PF3D7_0323000	-0.294329	8.38998	0.0831222	0.77311	1
PF3D7_1026300	-0.294276	5.5359	0.082789	0.773553	1
PF3D7_1455600	-0.294106	3.22404	0.0819674	0.774649	1
PF3D7_1413300	-0.293731	0.821349	0.077469	0.780757	1
PF3D7_0205400	-0.293493	3.8658	0.0820489	0.77454	1
PF3D7_0510000	-0.293096	4.70708	0.0819151	0.774719	1
PF3D7_1330500	-0.293035	7.6912	0.0823423	0.774148	1
PF3D7_1304200.1	-0.292344	2.35184	0.0803213	0.776862	1
PF3D7_1304200.2	-0.292344	2.35184	0.0803213	0.776862	1
PF3D7_1330900	-0.29232	5.9978	0.0817884	0.774888	1
PF3D7_0711300	-0.292219	5.5377	0.0816442	0.775082	1
PF3D7_1417500	-0.292005	6.40039	0.0816634	0.775056	1
PF3D7_0717600	-0.29191	6.09525	0.081599	0.775142	1
PF3D7_1228900	-0.291697	7.56835	0.081576	0.775173	1
PF3D7_1453100	-0.291105	1.65702	0.0779507	0.780094	1
PF3D7_1317700	-0.290413	6.68982	0.0808313	0.776174	1
PF3D7_0614300	-0.290297	7.25876	0.080807	0.776207	1
PF3D7_1130400	-0.289878	9.0321	0.0806087	0.776474	1
PF3D7_1025700	-0.289824	3.9612	0.0799173	0.777409	1
PF3D7_1148000	-0.288738	7.66896	0.0799066	0.777424	1
PF3D7_0904100	-0.288695	7.98457	0.0799068	0.777424	1
PF3D7_0214400	-0.288489	5.05761	0.0794463	0.778049	1
PF3D7_0929300	-0.288134	7.0692	0.079566	0.777886	1
PFC10_API0046:tRNA	-0.287778	-0.990238	0.0638299	0.800542	1
PF3D7_1008400	-0.287275	8.7915	0.079148	0.778455	1
PF3D7_0730300	-0.286538	9.24875	0.0787306	0.779025	1
PF3D7_1345000	-0.286412	3.56596	0.0779722	0.780064	1
PF3D7_1456900	-0.285921	3.79727	0.0775509	0.780644	1
PF3D7_1338300	-0.285621	8.67368	0.0782292	0.779712	1
PF3D7_1409700	-0.28547	4.60889	0.0776299	0.780535	1
PF3D7_1407400	-0.285288	6.43215	0.0779353	0.780115	1
PF3D7_0208100.1	-0.285082	8.91596	0.0779258	0.780128	1
PF3D7_0208100.2	-0.285082	8.91596	0.0779258	0.780128	1
PF3D7_0406900	-0.284817	3.13503	0.0760435	0.782733	1
PF3D7_1206400	-0.284766	-0.877629	0.0633767	0.801236	1
PF3D7_1449500	-0.284466	7.34382	0.0775196	0.780687	1
PF3D7_1332500	-0.284437	7.1235	0.0775023	0.780711	1
PF3D7_1134800	-0.283948	5.29504	0.0770451	0.781342	1
PF3D7_1241800	-0.283762	6.51725	0.077098	0.781269	1
PF3D7_1139400	-0.283411	2.36754	0.0758863	0.782952	1
PF3D7_1437200	-0.283361	9.17123	0.076991	0.781417	1
PF3D7_1307600	-0.283319	7.03626	0.0768855	0.781563	1
PF3D7_1347100	-0.283167	5.64389	0.0766863	0.781839	1
PF3D7_1425400	-0.282961	5.04342	0.0764825	0.782122	1
PF3D7_0322700	-0.282758	6.58853	0.0765816	0.781985	1
PF3D7_0608700	-0.28256	8.99315	0.0765452	0.782035	1
PF3D7_0710800	-0.282022	5.23195	0.0760261	0.782757	1
PF3D7_0825800	-0.281937	3.57883	0.0751496	0.783981	1
PF3D7_0110600	-0.281436	8.37347	0.0759235	0.7829	1
PF3D7_0322300	-0.280221	5.81108	0.0751489	0.783982	1
PF3D7_0933800	-0.280129	2.07941	0.0730013	0.787016	1
PF3D7_1230100	-0.27984	0.948669	0.0690922	0.792663	1
PF3D7_1124300	-0.279751	8.19839	0.0749905	0.784205	1
PF3D7_1136400	-0.279416	6.53893	0.0747798	0.7845	1
PF3D7_1227700	-0.279368	5.92126	0.0746381	0.7847	1
PF3D7_0621300	-0.278589	6.05258	0.0742097	0.785303	1
PF3D7_0722900	-0.278181	1.61627	0.0720758	0.788338	1
PF3D7_0722400	-0.278015	7.43009	0.074052	0.785526	1
PF3D7_1126600	-0.277471	4.39123	0.0731027	0.786872	1
PF3D7_0411200	-0.277252	4.65226	0.0731783	0.786764	1
PF3D7_1245600	-0.277144	-0.131033	0.0655897	0.79787	1
PF3D7_0523700	-0.276982	3.14433	0.0725677	0.787634	1
PF3D7_0421400	-0.276401	-2.27892	0.0380693	0.845304	1
PF3D7_1479600	-0.276401	-2.27892	0.0380693	0.845304	1
PF3D7_1221800	-0.275342	7.77347	0.0725969	0.787593	1
PF3D7_1463600	-0.275168	2.15846	0.0702283	0.791005	1
PF3D7_0211900	-0.275144	7.42609	0.0724931	0.787741	1
PF3D7_1436300	-0.274884	7.71794	0.0723719	0.787914	1
PF3D7_1464400	-0.274829	5.37733	0.0721451	0.788239	1
PF3D7_1417100	-0.274708	5.40728	0.0720805	0.788331	1
PF3D7_1236800	-0.274554	4.69194	0.0718606	0.788647	1
PF3D7_0209500	-0.274089	-0.469636	0.0621909	0.803066	1
PF3D7_1339900	-0.274004	4.49289	0.071637	0.788968	1
PF3D7_0422000	-0.273693	3.70489	0.0710729	0.789781	1
PF3D7_1205700	-0.273342	4.17493	0.0712568	0.789516	1
PF3D7_0817900	-0.27304	7.70365	0.0714039	0.789304	1
PF3D7_0935400	-0.273021	5.61228	0.0713134	0.789434	1
PF3D7_1455900	-0.272593	3.79467	0.0707438	0.790257	1
PF3D7_0419100	-0.272206	3.26366	0.0703132	0.790881	1
PF3D7_1245200	-0.272145	4.16686	0.0704525	0.790679	1
PF3D7_1311900	-0.27176	6.99533	0.0707193	0.790292	1
PF3D7_0312900	-0.271412	4.84609	0.0702018	0.791043	1
PF3D7_0530400	-0.271405	2.67499	0.0689578	0.79286	1
PF3D7_1122100	-0.271304	4.90514	0.070344	0.790837	1
PF3D7_1110700	-0.270614	5.37541	0.0700085	0.791324	1
PF3D7_0416600	-0.270379	3.2437	0.0692301	0.792461	1
PF3D7_0805900	-0.270258	4.63367	0.0694522	0.792136	1
PF3D7_1411600	-0.270207	5.72625	0.0697309	0.791729	1
PF3D7_1012000	-0.269803	7.64814	0.0696921	0.791786	1
PF3D7_1438000	-0.269014	7.25101	0.069261	0.792416	1
PF3D7_0613400	-0.268918	6.74971	0.0692004	0.792505	1
PF3D7_1145400	-0.26883	7.13352	0.0691873	0.792524	1
PF3D7_0107500	-0.268608	8.2628	0.0690941	0.79266	1
PF3D7_1403500	-0.268423	5.26648	0.0687393	0.793181	1
PF3D7_1308800	-0.267833	6.98586	0.0686643	0.793292	1
PF3D7_1225300	-0.267603	6.18447	0.068431	0.793635	1
PF3D7_0107000	-0.267243	9.30593	0.068407	0.79367	1
PF3D7_1106000	-0.267124	6.08568	0.068221	0.793945	1
PF3D7_1414000	-0.266979	7.60873	0.0682425	0.793913	1
PF3D7_0406100	-0.26662	8.51169	0.0680748	0.794161	1
PF3D7_1119600	-0.26661	5.26416	0.0678675	0.794467	1
PF3D7_1004400	-0.266038	8.05578	0.0677571	0.794631	1
PF3D7_1309500	-0.26596	5.02596	0.0674612	0.79507	1
PF3D7_1445500	-0.265754	4.3086	0.067042	0.795693	1
PF3D7_0708700	-0.265339	7.57968	0.0673985	0.795163	1
PF3D7_0522000	-0.265036	3.65752	0.0666132	0.796333	1
PF3D7_1250400	-0.265007	3.79642	0.0665582	0.796416	1
PFC10_API0016	-0.264847	-0.920866	0.0547235	0.815039	1
PF3D7_0928800	-0.264698	5.56282	0.0668196	0.796025	1
PF3D7_1402800	-0.264116	7.97504	0.0667853	0.796076	1
PF3D7_0422400	-0.263672	9.6963	0.0665781	0.796386	1
PF3D7_0717300	-0.263608	5.68829	0.066378	0.796685	1
PF3D7_1130600	-0.263184	4.33087	0.0658923	0.797414	1
PF3D7_1411800	-0.263106	5.14176	0.0659016	0.7974	1
PF3D7_1238400	-0.262952	1.64672	0.0645327	0.79947	1
PF3D7_0610800	-0.262627	7.02613	0.0659843	0.797276	1
PF3D7_0804600	-0.262566	6.57569	0.0658961	0.797409	1
PF3D7_1473600	-0.262501	4.5229	0.0654387	0.798098	1
PF3D7_0807100	-0.262429	6.3122	0.0658337	0.797502	1
PF3D7_1202800	-0.262322	5.77129	0.0656943	0.797712	1
PF3D7_0622000	-0.262293	3.31843	0.0652679	0.798356	1
PF3D7_1227600	-0.262013	7.31208	0.0656806	0.797733	1
PF3D7_1229500	-0.261245	7.80383	0.0653222	0.798274	1
PF3D7_0408100	-0.260564	6.07164	0.0648406	0.799003	1
PF3D7_0215600	-0.260551	4.90891	0.0646681	0.799264	1
PF3D7_1117300	-0.260328	3.57222	0.0641918	0.799989	1
PF3D7_1306300	-0.259439	4.34869	0.0639618	0.80034	1
PF3D7_0212700	-0.259154	4.22	0.0639813	0.80031	1
PF3D7_0727100	-0.259152	4.97738	0.0641043	0.800123	1
PF3D7_1213400	-0.257697	-0.669187	0.0527338	0.818373	1
PF3D7_1137800	-0.256652	0.479598	0.0589392	0.808181	1
PF3D7_1459100	-0.256247	1.82214	0.0605768	0.805587	1
PF3D7_1463100	-0.255794	1.28582	0.0604867	0.805728	1
PF3D7_1430300	-0.255548	6.87122	0.062445	0.802672	1
PF3D7_0323500	-0.255478	6.57165	0.0623766	0.802778	1
PF3D7_1471100	-0.255447	10.1481	0.0624549	0.802657	1
PF3D7_1201700	-0.255277	3.39458	0.0615178	0.804113	1
PF3D7_0524000	-0.255182	9.69927	0.0623269	0.802855	1
PF3D7_1125900	-0.254813	3.93999	0.0616328	0.803934	1
PF3D7_0716300	-0.254561	10.0053	0.062019	0.803333	1
PF3D7_1360500	-0.254044	3.53083	0.0608197	0.805205	1
PF3D7_0707420	-0.253868	5.05121	0.0615387	0.80408	1
PF3D7_0520200	-0.253782	8.29652	0.0616101	0.803969	1
PF3D7_1351900	-0.252706	6.11482	0.0609943	0.804931	1
PF3D7_1336700	-0.251849	9.91664	0.0606884	0.805411	1
PF3D7_0415500	-0.251732	5.97461	0.0605059	0.805698	1
PF3D7_1221100	-0.251523	3.75052	0.0596432	0.807061	1
PF3D7_0613500	-0.251293	6.48354	0.0603418	0.805956	1
PF3D7_1414300	-0.251205	10.2452	0.060384	0.80589	1
PF3D7_1111600	-0.249813	1.9878	0.0574227	0.810617	1
PF3D7_0721200	-0.249647	4.26313	0.059281	0.807636	1
PF3D7_1325500	-0.249295	5.60427	0.0592615	0.807667	1
PF3D7_1334200	-0.249078	7.30683	0.0592716	0.807651	1
PF3D7_1445100	-0.249048	5.03929	0.0591823	0.807793	1
PF3D7_1146000	-0.24897	4.47681	0.0589517	0.80816	1
PF3D7_0414600	-0.248694	5.36253	0.0590134	0.808062	1
PF3D7_1235600	-0.248147	8.01217	0.0588852	0.808267	1
PF3D7_0623100	-0.247123	7.98436	0.058395	0.809051	1
PF3D7_1007900	-0.24707	7.33196	0.0583522	0.80912	1
PF3D7_0532000	-0.246921	12.6509	0.0583291	0.809157	1
PF3D7_0616400	-0.246906	3.70086	0.0579285	0.8098	1
PF3D7_1368200	-0.246717	5.74693	0.0581196	0.809493	1
PF3D7_0602900	-0.246482	5.02509	0.0578646	0.809903	1
PF3D7_1417800	-0.246433	7.4237	0.0580613	0.809587	1
PF3D7_1139200	-0.246025	2.30271	0.0561917	0.81262	1
PF3D7_1246100	-0.246	3.30331	0.057056	0.811211	1
PF3D7_1218500	-0.245748	5.69745	0.0576586	0.810236	1
PF3D7_0933700	-0.245721	4.08909	0.0573167	0.810788	1
PF3D7_0725600	-0.245716	9.06914	0.0577444	0.810097	1
PF3D7_1453700	-0.245695	12.2526	0.0577455	0.810095	1
PF3D7_0830600	-0.245598	6.55758	0.0575903	0.810346	1
PF3D7_0902500	-0.24542	1.09488	0.0541179	0.816047	1
PF3D7_1229100	-0.244885	6.02578	0.0572787	0.81085	1
PF3D7_0905600	-0.244642	2.02341	0.0561929	0.812618	1
PF3D7_1448600	-0.244453	4.83369	0.056953	0.811378	1
PF3D7_0930000	-0.244334	1.19384	0.0539763	0.816283	1
PF3D7_1145000	-0.243995	2.60498	0.0560815	0.8128	1
PF3D7_0217900	-0.243424	5.96125	0.0565778	0.811989	1
PF3D7_0829500	-0.243155	1.20537	0.0538904	0.816427	1
PF3D7_0213900	-0.24304	5.79086	0.0562766	0.812481	1
PF3D7_0314200	-0.242716	5.04277	0.0560884	0.812789	1
PF3D7_0401800	-0.24241	5.56065	0.0560703	0.812818	1
PF3D7_1209900	-0.240993	4.88832	0.0553374	0.814023	1
PF3D7_0318900	-0.240579	6.15438	0.0552515	0.814165	1
PF3D7_0425500	-0.240381	1.75278	0.0521822	0.819309	1
PF3D7_1024900	-0.240145	5.41545	0.0549958	0.814588	1
PF3D7_0310800	-0.239968	4.11107	0.0547416	0.815009	1
PF3D7_1407200	-0.239926	3.40734	0.0543164	0.815716	1
PF3D7_1233900	-0.239892	6.83317	0.054973	0.814625	1
PF3D7_0728200	-0.239832	2.89466	0.0542365	0.815849	1
PF3D7_1461200	-0.23943	4.09873	0.0543459	0.815667	1
PF3D7_1427400.1	-0.239405	4.54254	0.0545783	0.81528	1
PF3D7_1427400.2	-0.239405	4.54254	0.0545783	0.81528	1
PF3D7_1349000	-0.239266	0.105524	0.0499481	0.823154	1
PF3D7_0708500	-0.239226	6.23633	0.0545978	0.815248	1
PF3D7_0629500	-0.239023	5.72964	0.0545025	0.815406	1
PF3D7_1347900	-0.238595	5.50194	0.0542523	0.815823	1
PF3D7_1402500	-0.238198	11.7221	0.0542453	0.815834	1
PF3D7_1352100	-0.238056	3.30755	0.0535091	0.817066	1
PF3D7_1417700	-0.237996	7.33894	0.0541011	0.816075	1
PF3D7_0105200	-0.237621	7.11228	0.0539141	0.816387	1
PF3D7_0107100	-0.237602	4.00895	0.0535525	0.816993	1
PF3D7_1015600	-0.237345	6.76022	0.0537891	0.816597	1
PF3D7_0403100	-0.237212	6.61596	0.0537248	0.816704	1
PF3D7_1354500	-0.237005	7.1192	0.053646	0.816836	1
PF3D7_0931000	-0.236828	4.58117	0.0533288	0.817369	1
PF3D7_1121400	-0.23614	1.7912	0.0508636	0.821567	1
PF3D7_1110100	-0.235701	6.379	0.0530393	0.817857	1
PF3D7_1356900	-0.235623	7.55546	0.0530254	0.81788	1
PF3D7_1358800	-0.235623	8.31632	0.0530444	0.817848	1
PF3D7_1231600	-0.235537	6.46523	0.0529492	0.818009	1
PF3D7_0801000	-0.235429	8.59271	0.0529616	0.817988	1
PF3D7_0104400	-0.23517	6.5511	0.052798	0.818264	1
PF3D7_0206500	-0.235123	4.98517	0.0526348	0.81854	1
PF3D7_1222700	-0.235105	8.10449	0.0528146	0.818236	1
PF3D7_1447000	-0.234663	10.8164	0.052634	0.818542	1
PF3D7_1428300	-0.234622	7.01681	0.0525682	0.818653	1
PF3D7_1408300	-0.234369	0.786291	0.0488599	0.825059	1
PF3D7_1010900	-0.233925	4.04129	0.0518843	0.819816	1
PF3D7_1439400	-0.233752	8.36091	0.0522138	0.819255	1
PF3D7_0323400	-0.233287	0.42551	0.0478783	0.826797	1
PF3D7_1334300	-0.233109	8.99986	0.0519125	0.819768	1
PF3D7_0819800	-0.232909	5.43887	0.0516537	0.82021	1
PF3D7_0728000	-0.232784	9.55741	0.0517806	0.819993	1
PF3D7_0530700	-0.232471	5.18666	0.0514907	0.820489	1
PF3D7_1010600	-0.232466	10.0963	0.0516429	0.820229	1
PF3D7_0415700	-0.231951	4.94276	0.051238	0.820923	1
PF3D7_1309300	-0.231645	8.24744	0.0512474	0.820907	1
PF3D7_1355500	-0.231422	7.3075	0.0511479	0.821078	1
PF3D7_1341200	-0.230687	7.58453	0.0508255	0.821633	1
PF3D7_0621700	-0.230456	6.18798	0.0505954	0.82203	1
PF3D7_1028400	-0.230297	6.35185	0.0506144	0.821998	1
PF3D7_1029300	-0.23002	5.5167	0.0503268	0.822496	1
PF3D7_1466300	-0.229503	8.11141	0.0503066	0.822531	1
PF3D7_1368700	-0.229069	6.13031	0.0500203	0.823028	1
PF3D7_1229800	-0.228797	4.7517	0.0497526	0.823494	1
PF3D7_1144300	-0.22867	12.6922	0.0499618	0.82313	1
PF3D7_0403900	-0.228263	4.91499	0.0495735	0.823807	1
PF3D7_1013700	-0.227954	3.43887	0.049111	0.824617	1
PF3D7_1472800	-0.227737	7.01404	0.0494914	0.823951	1
PF3D7_1322300	-0.227528	6.26541	0.0493651	0.824172	1
PF3D7_0717100	-0.227442	6.10852	0.0493339	0.824226	1
PF3D7_1430100	-0.227003	6.44623	0.0491343	0.824576	1
PF3D7_0418700	-0.226519	4.98163	0.0487562	0.825242	1
PF3D7_0502100	-0.226359	5.13722	0.0488495	0.825077	1
PF3D7_0209800	-0.225692	8.90889	0.048645	0.825438	1
PF3D7_1462100	-0.225463	4.86486	0.0483673	0.825929	1
PF3D7_1309400	-0.225138	7.46047	0.048377	0.825912	1
PFC10_API0041	-0.224266	2.51972	0.0472018	0.828006	1
PF3D7_1348700	-0.223949	1.45612	0.045277	0.831496	1
PF3D7_0306100	-0.223874	5.96026	0.0477512	0.827024	1
PF3D7_1451300	-0.22333	4.90467	0.0474604	0.827543	1
PF3D7_1220200	-0.222964	3.17932	0.0469316	0.828491	1
PF3D7_1360000	-0.222812	2.44139	0.0465998	0.829089	1
PF3D7_1338600	-0.221477	8.11965	0.0468226	0.828687	1
PF3D7_1120000	-0.221243	7.38707	0.0467193	0.828874	1
PF3D7_1344900	-0.22101	5.28272	0.0464534	0.829354	1
PF3D7_1322900	-0.220873	4.10138	0.0461918	0.829827	1
PF3D7_0407200	-0.220467	4.46857	0.0461152	0.829966	1
PF3D7_0108300	-0.220356	10.7526	0.0463639	0.829516	1
PF3D7_0827400	-0.220324	2.04779	0.0451667	0.831698	1
PF3D7_1135900	-0.219944	6.90893	0.0461337	0.829933	1
PF3D7_1234600	-0.219924	5.32876	0.0460444	0.830095	1
PF3D7_0704700	-0.219823	4.87017	0.0459443	0.830277	1
PF3D7_0612700	-0.219791	4.67015	0.0459628	0.830243	1
PF3D7_0908400	-0.219685	4.86673	0.0459024	0.830353	1
PF3D7_1231400	-0.219489	4.02147	0.0456393	0.830833	1
PF3D7_1215400	-0.219258	5.86418	0.0458248	0.830495	1
PF3D7_1249200	-0.218449	0.19464	0.0418574	0.837892	1
PF3D7_1319300	-0.218339	3.63925	0.0449958	0.832012	1
PF3D7_0602400	-0.21814	6.81753	0.0453703	0.831325	1
PF3D7_1316000	-0.217806	0.294713	0.041882	0.837845	1
PF3D7_0105400.1	-0.217645	1.63198	0.0432183	0.835315	1
PF3D7_0105400.2	-0.217645	1.63198	0.0432183	0.835315	1
PF3D7_1337300	-0.217342	6.77742	0.045015	0.831976	1
PF3D7_0609800	-0.217225	5.36252	0.0449064	0.832176	1
PF3D7_0807600	-0.217042	8.40472	0.044959	0.832079	1
PF3D7_0922600	-0.21684	5.97338	0.0447904	0.83239	1
PF3D7_0215700	-0.216799	7.6419	0.0448443	0.832291	1
PF3D7_1446200	-0.216259	7.76264	0.0446203	0.832704	1
PF3D7_0503800	-0.215811	7.2101	0.0444174	0.833079	1
PF3D7_0714700	-0.215343	4.3814	0.0441406	0.833592	1
PF3D7_0914000	-0.215134	3.42564	0.0435864	0.834625	1
PF3D7_0318100	-0.21499	4.82645	0.0438933	0.834052	1
PF3D7_1437800	-0.214596	3.89493	0.0437254	0.834365	1
PF3D7_0804400	-0.214104	5.60897	0.0436789	0.834452	1
PF3D7_1023900	-0.213796	13.9025	0.0436289	0.834546	1
PF3D7_1324400	-0.213784	3.63788	0.0431967	0.835355	1
PF3D7_0731300	-0.213716	6.11062	0.0435098	0.834768	1
PF3D7_1212400	-0.213685	3.70821	0.0432312	0.83529	1
PF3D7_1329800	-0.212993	3.22296	0.0427373	0.836221	1
PF3D7_0724400	-0.212802	3.32376	0.0425642	0.836548	1
PF3D7_1143400	-0.212734	10.2141	0.0431882	0.835371	1
PF3D7_1323100	-0.212678	7.3204	0.0431378	0.835466	1
PF3D7_1126000	-0.212302	8.18349	0.0429988	0.835727	1
PF3D7_1348200	-0.211967	4.87024	0.0426604	0.836366	1
PF3D7_0921300	-0.211919	3.91745	0.042374	0.836909	1
PF3D7_1013400	-0.211908	4.98312	0.0426459	0.836394	1
PF3D7_0507900	-0.211793	2.89087	0.0422305	0.837181	1
PF3D7_0717400	-0.211202	5.74924	0.0424412	0.836781	1
PF3D7_0413500	-0.211145	9.47968	0.0425366	0.8366	1
PF3D7_0525600	-0.211086	5.54383	0.0423894	0.836879	1
PF3D7_0316600	-0.211029	8.29211	0.0424847	0.836699	1
PF3D7_1317300	-0.210874	5.84414	0.042353	0.836948	1
PF3D7_1367500	-0.210868	5.08713	0.0422518	0.83714	1
PF3D7_0513400	-0.210702	4.12453	0.0419733	0.837671	1
PF3D7_1414600	-0.210261	4.94198	0.0420853	0.837457	1
PF3D7_1425300	-0.210232	6.95465	0.0421188	0.837394	1
PF3D7_1362100	-0.21011	1.65828	0.0401356	0.841216	1
PF3D7_1232100	-0.209778	9.46056	0.0419852	0.837648	1
PF3D7_1437000	-0.209694	7.28013	0.0419312	0.837751	1
PF3D7_0913500	-0.209203	4.43438	0.0415603	0.83846	1
PF3D7_0812400	-0.209065	7.60754	0.0416806	0.83823	1
PF3D7_0312600	-0.208618	1.31045	0.0401368	0.841213	1
PF3D7_1333500	-0.208237	5.8446	0.0412592	0.839038	1
PF3D7_0219400.1	-0.207065	6.29108	0.0408292	0.839868	1
PF3D7_0219400.2	-0.207065	6.29108	0.0408292	0.839868	1
PF3D7_0524300	-0.206982	5.98959	0.0407921	0.83994	1
PF3D7_1345700	-0.206821	8.05096	0.040789	0.839946	1
PF3D7_0303200	-0.206737	7.33666	0.0407487	0.840024	1
PF3D7_0408400	-0.206692	4.53449	0.0404856	0.840534	1
PF3D7_0520000	-0.205968	9.05186	0.0404595	0.840585	1
PF3D7_0615700	-0.205693	6.06587	0.040255	0.840983	1
PF3D7_1316400	-0.205185	1.78426	0.0383015	0.844839	1
PF3D7_1221600	-0.205044	5.19965	0.0398961	0.841684	1
PF3D7_0621500	-0.205024	2.54644	0.0393634	0.84273	1
PF3D7_0936400	-0.204815	4.29306	0.0396374	0.842191	1
PF3D7_1130000	-0.20479	6.30143	0.0399077	0.841661	1
PF3D7_1471000	-0.204703	3.80152	0.039613	0.842239	1
PF3D7_1344800	-0.204623	5.80817	0.0398598	0.841755	1
PF3D7_0920800	-0.204609	3.86986	0.0396242	0.842217	1
PF3D7_1329000	-0.204347	6.00629	0.0397557	0.841959	1
PF3D7_1323600	-0.204064	6.00101	0.0396557	0.842155	1
PF3D7_1317800	-0.203939	8.30492	0.039651	0.842165	1
PF3D7_0103400	-0.203709	8.03691	0.0395475	0.842368	1
malmito_rna_RNA6:rRNA	-0.203612	9.19317	0.03953	0.842402	1
PF3D7_0804200	-0.203438	0.120242	0.0360839	0.849342	1
PF3D7_0716200	-0.20296	6.65373	0.0392429	0.842968	1
PF3D7_0921400	-0.202853	4.11152	0.0390021	0.843444	1
PF3D7_1313700	-0.202246	2.51587	0.0384441	0.844554	1
PF3D7_1328400	-0.201901	3.62323	0.0384	0.844642	1
PF3D7_0822500	-0.201738	1.67071	0.0376229	0.846202	1
PF3D7_0508600	-0.201672	4.76263	0.0386157	0.844212	1
PF3D7_0216100	-0.20164	4.43424	0.0384991	0.844444	1
PF3D7_1328300	-0.201586	6.99631	0.0387139	0.844017	1
PF3D7_0728900	-0.201517	6.14177	0.0386411	0.844161	1
PF3D7_0208900	-0.201411	0.299519	0.0357942	0.849941	1
PF3D7_1027100	-0.20126	6.37114	0.0385571	0.844329	1
PF3D7_0605700	-0.200765	-0.953851	0.0313673	0.859424	1
PF3D7_1412100	-0.200674	6.42841	0.0383378	0.844766	1
PF3D7_1337100	-0.2004	4.77881	0.0380384	0.845366	1
PF3D7_1129100	-0.199876	11.7835	0.0380937	0.845255	1
PF3D7_0932200	-0.199646	7.92194	0.0379882	0.845467	1
PF3D7_0308600	-0.199413	6.49789	0.0378548	0.845735	1
PF3D7_1410500	-0.198476	4.12615	0.0372998	0.846856	1
PF3D7_0313900	-0.19814	4.59563	0.0372222	0.847013	1
PF3D7_1147000	-0.197772	2.47779	0.0365654	0.848353	1
PF3D7_1428100	-0.197675	3.76258	0.0367282	0.84802	1
PF3D7_1317100	-0.1976	9.3065	0.0372209	0.847016	1
PF3D7_0531900	-0.19664	3.08427	0.0365392	0.848406	1
PF3D7_1471300	-0.196569	7.3175	0.0367863	0.847901	1
PF3D7_0526100	-0.196538	3.53168	0.0365804	0.848322	1
PF3D7_1461000	-0.196429	3.93649	0.0365538	0.848376	1
PF3D7_0411000	-0.196418	5.0418	0.0366319	0.848216	1
PF3D7_0817000	-0.196239	1.94939	0.0356116	0.85032	1
PF3D7_1001700	-0.195903	6.63614	0.0365534	0.848377	1
PF3D7_0106000	-0.195897	6.38118	0.0365199	0.848446	1
PF3D7_1440800	-0.195661	4.4445	0.0362749	0.848949	1
PF3D7_1324600	-0.195224	4.53612	0.0361352	0.849236	1
PF3D7_1217400	-0.193899	4.0738	0.0355108	0.850529	1
PF3D7_0913700	-0.193699	6.65151	0.0357172	0.850101	1
PF3D7_1359100	-0.192987	3.4805	0.0350728	0.851443	1
PF3D7_0913300	-0.192937	7.89011	0.0354505	0.850655	1
PF3D7_1133100	-0.192852	8.48893	0.0354261	0.850706	1
PF3D7_0509300	-0.192804	5.24787	0.0352682	0.851035	1
PF3D7_1120400	-0.192722	3.04892	0.0349331	0.851736	1
PF3D7_0304700	-0.192536	1.42614	0.0336575	0.854437	1
PF3D7_0607800	-0.192303	3.00392	0.0347424	0.852136	1
PF3D7_1231100	-0.192284	7.14876	0.035211	0.851154	1
PF3D7_1454200	-0.192049	3.44346	0.0347693	0.85208	1
PF3D7_1237700	-0.191727	6.23107	0.0349755	0.851647	1
PF3D7_1439900	-0.191258	8.09939	0.0348413	0.851929	1
PF3D7_1341800	-0.191087	1.88879	0.033756	0.854227	1
PF3D7_1012200	-0.190921	3.80955	0.0344233	0.852809	1
PF3D7_0528700	-0.19054	5.01355	0.0344471	0.852759	1
PF3D7_0907600	-0.190117	4.97267	0.0342468	0.853183	1
PF3D7_1024300	-0.189908	6.46766	0.0342983	0.853074	1
PF3D7_0505700	-0.189896	8.41178	0.0343478	0.852969	1
PF3D7_1122600	-0.189844	4.239	0.0340786	0.85354	1
PF3D7_1025000	-0.189592	6.30592	0.0341951	0.853292	1
PF3D7_1401200	-0.18956	9.2671	0.0342293	0.85322	1
PF3D7_0416400	-0.189507	9.74071	0.0342154	0.853249	1
PF3D7_0501200	-0.189421	8.3082	0.0341718	0.853342	1
PF3D7_0903600.1	-0.189339	5.88721	0.0340301	0.853643	1
PF3D7_0903600.2	-0.189339	5.88721	0.0340301	0.853643	1
PF3D7_0111000	-0.188988	6.19259	0.0339699	0.853771	1
PF3D7_0219600	-0.188782	5.95574	0.033904	0.853911	1
PF3D7_1108700	-0.188763	8.02514	0.0339385	0.853838	1
PF3D7_0911000	-0.188695	6.34951	0.0338502	0.854026	1
PF3D7_1203700	-0.188529	9.67297	0.0338612	0.854002	1
PF3D7_0212200	-0.188125	4.46439	0.0335074	0.854759	1
PF3D7_1110400	-0.188088	10.6651	0.0337038	0.854338	1
PF3D7_0308300	-0.187978	0.627429	0.0317219	0.858639	1
PF3D7_0729000	-0.187334	3.88205	0.0331258	0.855579	1
PF3D7_0827600	-0.187332	8.09761	0.0334146	0.854958	1
PF3D7_1409900	-0.187197	9.49888	0.033378	0.855036	1
PF3D7_1213900	-0.187085	5.71824	0.0332738	0.85526	1
PF3D7_0916500	-0.18654	5.40246	0.0330478	0.855747	1
PF3D7_0514300	-0.186402	5.47077	0.0329752	0.855904	1
PF3D7_0515400	-0.185872	2.11905	0.0319806	0.85807	1
PF3D7_0512900	-0.185661	1.95553	0.0318274	0.858407	1
PF3D7_1034800	-0.185418	5.49618	0.0326554	0.856597	1
PF3D7_1248700	-0.184386	9.05837	0.0323772	0.857202	1
PF3D7_1107200	-0.18411	5.28942	0.0321921	0.857607	1
PF3D7_0519900	-0.184007	4.58367	0.0320515	0.857915	1
PF3D7_1027700.1	-0.183775	6.47602	0.0321274	0.857748	1
PF3D7_1027700.2	-0.183775	6.47602	0.0321274	0.857748	1
PF3D7_1340800	-0.183084	2.78626	0.0314059	0.859338	1
PF3D7_1321500.1	-0.182898	7.14218	0.0318401	0.858379	1
PF3D7_1321500.2	-0.182898	7.14218	0.0318401	0.858379	1
PF3D7_1448400	-0.182866	6.03938	0.031804	0.858459	1
PF3D7_1334700	-0.182715	3.73027	0.0314089	0.859331	1
PF3D7_1144900	-0.182633	5.1667	0.0317007	0.858686	1
PF3D7_1304700	-0.181805	3.08869	0.0311105	0.859994	1
PF3D7_0913000	-0.181424	6.74914	0.0312898	0.859595	1
PF3D7_1004600	-0.181055	4.84656	0.0311128	0.859989	1
PF3D7_0311200	-0.180803	5.52117	0.031062	0.860102	1
PF3D7_0831700	-0.180288	10.3046	0.0309481	0.860356	1
malmito_rna_1:rRNA	-0.179928	9.41875	0.0308232	0.860635	1
PF3D7_0516100	-0.179662	4.8664	0.0306085	0.861117	1
PF3D7_0417500	-0.179439	6.27419	0.0306083	0.861117	1
PF3D7_1246600	-0.177019	10.3733	0.0298267	0.862884	1
PF3D7_0817300	-0.176732	7.78508	0.0297212	0.863124	1
PF3D7_0522300	-0.176732	5.20604	0.029635	0.863321	1
PF3D7_1211900	-0.176635	7.30307	0.0296804	0.863217	1
PF3D7_0932600	-0.175988	7.14938	0.0294379	0.863772	1
PF3D7_1322500	-0.175358	6.94222	0.0292485	0.864207	1
PF3D7_0210300	-0.175147	5.18807	0.0291127	0.864519	1
PF3D7_0625600	-0.175046	4.55587	0.0290325	0.864704	1
PF3D7_0815500	-0.174456	7.37034	0.028953	0.864887	1
PF3D7_1018400	-0.174425	1.96567	0.0282101	0.866616	1
PF3D7_0612600	-0.174414	5.58438	0.0288823	0.865051	1
PF3D7_1309100	-0.17415	10.0614	0.0288623	0.865097	1
PF3D7_0718600	-0.174011	4.1441	0.0285643	0.865789	1
PF3D7_0212300	-0.17396	9.67753	0.028798	0.865246	1
PF3D7_0802500	-0.173204	5.62511	0.0284983	0.865943	1
PF3D7_1031500	-0.172654	6.76859	0.0283419	0.866308	1
PF3D7_1034500	-0.171555	6.11374	0.0279427	0.867244	1
PF3D7_0311300	-0.171339	7.46973	0.0279259	0.867283	1
PF3D7_0803800	-0.171236	8.44489	0.0278966	0.867352	1
PF3D7_1460300	-0.171108	7.58997	0.0278309	0.867507	1
PF3D7_0727500	-0.171033	3.95337	0.0276385	0.867961	1
PF3D7_1250200	-0.170679	6.80988	0.0276832	0.867856	1
PF3D7_1471400	-0.170322	7.40511	0.0275783	0.868104	1
PF3D7_1426000	-0.170307	8.7244	0.0275886	0.86808	1
PF3D7_0912500	-0.16999	9.64931	0.0274899	0.868314	1
PF3D7_0527500	-0.169791	12.4701	0.0274312	0.868453	1
PF3D7_0111500	-0.16976	9.06353	0.0274107	0.868502	1
PF3D7_1011800	-0.168948	11.8968	0.0271571	0.869106	1
PF3D7_0515100	-0.168882	5.51565	0.0270667	0.869322	1
PF3D7_1244100	-0.16883	7.24947	0.0270839	0.869281	1
PF3D7_1467800	-0.16851	2.90883	0.0266371	0.870354	1
PF3D7_0323700	-0.167838	7.70565	0.026782	0.870005	1
PF3D7_1330200	-0.167468	6.55647	0.0266447	0.870336	1
PF3D7_0418200	-0.167277	7.80196	0.0266031	0.870436	1
PF3D7_1310100	-0.166912	4.44766	0.0262342	0.87133	1
PF3D7_1122300	-0.16675	1.66853	0.0253824	0.873418	1
PF3D7_0604700	-0.166681	6.74564	0.0263845	0.870965	1
PF3D7_1226500	-0.166604	4.56153	0.0262141	0.871379	1
PF3D7_0802700	-0.165951	0.850097	0.0241888	0.876405	1
PF3D7_1368100	-0.165335	7.35915	0.02598	0.871949	1
PF3D7_0707400	-0.164852	6.34919	0.0257946	0.872403	1
PF3D7_0929900	-0.164703	3.28397	0.025537	0.873036	1
PF3D7_1324100	-0.164644	5.59451	0.0257249	0.872574	1
PF3D7_1103600	-0.164534	4.12426	0.0255187	0.873081	1
PF3D7_0628300	-0.164225	8.30136	0.0256415	0.872779	1
PF3D7_0724900	-0.163697	3.26092	0.025052	0.874238	1
PF3D7_0909700	-0.162999	3.60099	0.0250395	0.874269	1
PF3D7_1443400	-0.162457	5.92671	0.025058	0.874223	1
PF3D7_1357800	-0.161612	8.49194	0.0248274	0.874798	1
PF3D7_1248200	-0.160112	4.58402	0.0242888	0.876152	1
PF3D7_1209200	-0.159463	5.73345	0.0241252	0.876567	1
PF3D7_0919700	-0.158974	4.15655	0.0238006	0.877393	1
PF3D7_0616100	-0.158883	5.36815	0.0238697	0.877217	1
PF3D7_1225700	-0.158814	6.50615	0.0239398	0.877038	1
mal_rna_11:rRNA	-0.158768	11.8499	0.0239657	0.876972	1
PF3D7_1325100	-0.1586	8.06348	0.0239075	0.877121	1
PF3D7_1021500	-0.158005	5.30333	0.023657	0.877761	1
PF3D7_0528100	-0.157358	6.95692	0.0235191	0.878115	1
PF3D7_0526300	-0.15733	4.51926	0.0233977	0.878427	1
PF3D7_0801700	-0.157116	6.18276	0.0234137	0.878386	1
PF3D7_1358600	-0.156792	1.12843	0.022312	0.88126	1
PF3D7_0919100	-0.156489	6.51671	0.0232531	0.878801	1
PF3D7_1345300	-0.156268	4.69442	0.0231049	0.879185	1
PF3D7_0913100	-0.155889	3.86	0.0228947	0.879731	1
PF3D7_1248900	-0.155843	8.06158	0.0230741	0.879265	1
PF3D7_0603800	-0.155579	6.36099	0.0229687	0.879539	1
PF3D7_1357200	-0.155378	5.86427	0.0229005	0.879716	1
PF3D7_0919400	-0.155359	6.56849	0.0229193	0.879667	1
PF3D7_0321900	-0.155214	6.42696	0.0228715	0.879792	1
PF3D7_1110500	-0.155118	6.01061	0.0228352	0.879886	1
PF3D7_1033000	-0.154944	5.05642	0.0226883	0.88027	1
PF3D7_1244600	-0.154913	7.51894	0.0227934	0.879996	1
PF3D7_0628700	-0.154353	5.78402	0.0225607	0.880605	1
PF3D7_0322200	-0.154296	1.4846	0.0218568	0.882469	1
PF3D7_0503900	-0.15422	3.72977	0.0224	0.881028	1
PF3D7_1213800	-0.154139	7.83425	0.0225684	0.880585	1
PF3D7_1231900	-0.153328	7.81784	0.0223251	0.881226	1
PF3D7_0314500	-0.152432	5.24623	0.0220308	0.882005	1
PF3D7_1350400	-0.152391	5.07521	0.0219853	0.882126	1
PF3D7_1307800	-0.152108	5.93079	0.0219134	0.882318	1
PF3D7_0629900	-0.151629	6.8599	0.0218191	0.882569	1
PF3D7_1134400	-0.151522	5.57023	0.0217456	0.882766	1
PF3D7_1138200	-0.151509	3.45773	0.0216623	0.882989	1
PF3D7_1245000	-0.151492	4.43939	0.0216968	0.882896	1
PF3D7_1120100	-0.151294	9.11038	0.0217448	0.882768	1
PF3D7_1361500.1	-0.150545	3.42458	0.0212068	0.884217	1
PF3D7_1361500.2	-0.150545	3.42458	0.0212068	0.884217	1
PF3D7_1118300	-0.150363	7.5493	0.0214706	0.883504	1
PF3D7_0203500	-0.150363	3.48267	0.0213577	0.883809	1
PF3D7_1422500	-0.150092	5.43179	0.0213674	0.883782	1
PF3D7_1409000	-0.149967	3.2304	0.0211723	0.88431	1
PF3D7_1365900	-0.149796	9.51774	0.0213157	0.883922	1
PF3D7_0509500	-0.149116	2.34924	0.0206813	0.885651	1
PF3D7_1114400	-0.14896	3.2885	0.0208572	0.885169	1
PF3D7_0721700	-0.148844	1.70899	0.02039	0.886453	1
PF3D7_0100900	-0.148633	0.693487	0.0188325	0.890848	1
PF3D7_1409200.1	-0.148154	5.42146	0.0207855	0.885365	1
PF3D7_1409200.2	-0.148154	5.42146	0.0207855	0.885365	1
PF3D7_0515200	-0.148046	2.11516	0.020294	0.886719	1
PF3D7_1017400	-0.147363	4.86399	0.020553	0.886003	1
PF3D7_0112900	-0.147038	0.507707	0.0191595	0.88991	1
PF3D7_0213100	-0.147008	8.53349	0.0205211	0.886091	1
PF3D7_0613700	-0.146843	6.88826	0.0204572	0.886268	1
PF3D7_1149400	-0.145878	7.23995	0.0201948	0.886994	1
PF3D7_1428500	-0.145726	4.29326	0.0200406	0.887424	1
PF3D7_1474400	-0.144919	4.6307	0.0198313	0.888009	1
PF3D7_1357700	-0.144905	5.34044	0.0198565	0.887938	1
PF3D7_1317600	-0.144666	6.49854	0.01985	0.887957	1
PF3D7_1243100	-0.144516	6.75506	0.0198064	0.888079	1
PF3D7_0615800	-0.144449	7.13104	0.0197941	0.888114	1
PF3D7_0603000	-0.143619	4.56363	0.0194695	0.889029	1
PF3D7_1303400	-0.143596	7.64073	0.0195652	0.888758	1
PF3D7_1431600	-0.143474	7.1773	0.0195332	0.888849	1
PF3D7_0524600	-0.142844	8.46534	0.0193677	0.889317	1
PF3D7_1017900	-0.142824	7.80403	0.0193598	0.88934	1
PF3D7_0111800	-0.142413	6.73883	0.0192275	0.889716	1
PF3D7_0830100	-0.14237	6.47996	0.0192199	0.889738	1
PF3D7_0513900	-0.142327	3.4561	0.0190033	0.890357	1
PF3D7_1023300	-0.142118	4.62864	0.0190902	0.890108	1
PF3D7_1353700	-0.141685	3.11993	0.0187438	0.891103	1
PF3D7_1126300	-0.141652	4.48408	0.0189876	0.890402	1
PF3D7_0521000	-0.141426	5.21751	0.0189169	0.890605	1
PF3D7_1320000	-0.140793	5.6497	0.0187928	0.890962	1
PF3D7_0917100	-0.140685	5.76169	0.0187367	0.891124	1
PF3D7_0321600	-0.140623	6.50434	0.0187525	0.891078	1
PF3D7_0412200	-0.139563	2.99045	0.0182151	0.892641	1
PF3D7_1362500	-0.139396	2.6974	0.0179964	0.893284	1
PF3D7_0512700	-0.13937	5.1288	0.0183784	0.892164	1
PF3D7_1367200	-0.138879	0.345727	0.016437	0.897985	1
PF3D7_0700100	-0.138544	0.739677	0.0164681	0.897889	1
PF3D7_1034700	-0.138318	3.04487	0.0179208	0.893506	1
PF3D7_0929200	-0.138015	7.53242	0.0180693	0.893069	1
PF3D7_0409100	-0.137781	6.12179	0.0179832	0.893322	1
PF3D7_0203800	-0.13771	7.0877	0.0179787	0.893336	1
PF3D7_1033500	-0.137552	5.11295	0.0179121	0.893532	1
PF3D7_0520800	-0.137542	7.51794	0.0179403	0.893449	1
PF3D7_0605400	-0.137485	1.7701	0.0172889	0.89539	1
PF3D7_0307600	-0.13656	5.36756	0.0176477	0.894316	1
PF3D7_1209100	-0.136453	1.65735	0.0170288	0.896175	1
PF3D7_1242100	-0.136357	2.55285	0.0174091	0.895029	1
PF3D7_1416800	-0.135678	3.93842	0.0172795	0.895418	1
PF3D7_0615900	-0.135625	9.26282	0.017453	0.894898	1
PF3D7_1012500	-0.135539	5.49104	0.0173919	0.895081	1
PF3D7_1114600	-0.135383	1.82265	0.0166303	0.89739	1
PF3D7_1115500	-0.135035	7.16912	0.0172841	0.895404	1
PF3D7_1336400	-0.134969	4.58029	0.0172103	0.895627	1
PF3D7_1027800	-0.134247	10.3784	0.0171038	0.895948	1
PF3D7_0615300	-0.133926	5.21051	0.0169663	0.896365	1
PF3D7_0725000	-0.13369	6.6014	0.0169373	0.896453	1
PF3D7_0527800	-0.133677	4.37504	0.0169068	0.896546	1
PF3D7_1117800	-0.132895	4.78081	0.0166952	0.897192	1
PF3D7_1221500	-0.132833	4.77463	0.0166196	0.897423	1
PF3D7_1251500	-0.132807	6.18307	0.0166958	0.89719	1
PF3D7_1251700	-0.132439	3.22417	0.0164175	0.898045	1
PF3D7_1106100	-0.132385	5.58745	0.0165901	0.897514	1
PF3D7_1323200	-0.132366	8.56974	0.0166215	0.897417	1
PF3D7_1004500	-0.132084	4.52967	0.0164846	0.897839	1
PF3D7_1104000	-0.132074	6.21585	0.0165367	0.897678	1
PF3D7_1132000	-0.131668	6.85862	0.016438	0.897982	1
PF3D7_0918900	-0.131629	6.84894	0.0164187	0.898042	1
PF3D7_0805500	-0.131514	4.04158	0.0162632	0.898523	1
PF3D7_0802900	-0.130898	3.47478	0.016011	0.899309	1
PF3D7_1326800	-0.130556	4.27242	0.0160969	0.899041	1
PF3D7_0313100	-0.130399	6.37606	0.0161116	0.898995	1
PF3D7_0802800	-0.129477	6.60518	0.0158879	0.899695	1
PF3D7_0526700	-0.129031	7.18958	0.0157773	0.900042	1
PF3D7_0309000	-0.1288	6.36704	0.0157045	0.900272	1
PF3D7_0913800	-0.128352	2.81821	0.0154545	0.901065	1
PF3D7_1028500	-0.12721	5.7351	0.0153203	0.901493	1
PF3D7_1336300	-0.12721	1.80366	0.0146242	0.903746	1
PF3D7_1034900	-0.127033	8.30747	0.0153029	0.901549	1
PF3D7_1441400	-0.126992	7.66186	0.0152872	0.901599	1
PFC10_API0015	-0.125698	0.29274	0.0138896	0.906183	1
PF3D7_0320500	-0.125571	5.62556	0.0149241	0.902769	1
PF3D7_1030500	-0.125095	7.18935	0.0148313	0.90307	1
PF3D7_0511700	-0.124849	2.58735	0.0144736	0.904241	1
PF3D7_0315100	-0.124845	4.73076	0.014691	0.903527	1
PF3D7_1430400	-0.124237	3.38111	0.014441	0.904348	1
PF3D7_0912100	-0.124176	3.91737	0.0144836	0.904208	1
PF3D7_1410600	-0.124123	9.40083	0.0146085	0.903797	1
PF3D7_0507700	-0.124035	5.59184	0.0145603	0.903955	1
PF3D7_1432700	-0.123884	6.70404	0.0145404	0.904021	1
PF3D7_0306600	-0.123841	3.32347	0.0143175	0.904756	1
PF3D7_1111000	-0.122654	3.51231	0.0141396	0.905347	1
PF3D7_0921100	-0.122201	2.25514	0.0137531	0.906643	1
PF3D7_1246300	-0.12207	5.75666	0.0141026	0.90547	1
PF3D7_0110700	-0.122052	9.49472	0.0141222	0.905405	1
PF3D7_1114700	-0.121526	7.96414	0.0139966	0.905824	1
PF3D7_0215400	-0.12105	5.55056	0.0138485	0.906322	1
PF3D7_1469800	-0.120894	6.19251	0.0138306	0.906382	1
PF3D7_1304000	-0.120893	7.52234	0.013847	0.906327	1
PF3D7_1006800	-0.120772	10.7596	0.0138285	0.906389	1
PF3D7_1307200	-0.12065	6.89858	0.0137776	0.906561	1
PF3D7_0511300	-0.120307	4.632	0.0136442	0.907012	1
PF3D7_1124000	-0.120126	5.71603	0.0136605	0.906957	1
PF3D7_0218500	-0.12004	5.39497	0.0136193	0.907096	1
PF3D7_1363700	-0.120008	4.45022	0.0135885	0.907201	1
PF3D7_1247200	-0.119499	3.90056	0.0134333	0.90773	1
PF3D7_1133900	-0.119002	6.83784	0.0134072	0.907819	1
PF3D7_1215800	-0.118953	-0.410018	0.0108103	0.917191	1
PF3D7_1442100	-0.118686	5.15796	0.0132964	0.908199	1
PF3D7_0626800	-0.11804	10.3904	0.0132077	0.908505	1
PF3D7_0726000	-0.117707	12.2959	0.013134	0.908759	1
PF3D7_1224900	-0.11725	3.68101	0.0128952	0.909589	1
PF3D7_1342100	-0.117011	6.9617	0.0129658	0.909343	1
PF3D7_0716600	-0.116774	3.64971	0.0127755	0.910008	1
PF3D7_0923200	-0.11672	6.1617	0.0128783	0.909648	1
PF3D7_0926400	-0.116034	5.12784	0.012736	0.910146	1
PF3D7_1469700	-0.115754	3.52242	0.0125385	0.910843	1
PF3D7_1361700	-0.115548	5.76156	0.0126216	0.910549	1
PF3D7_1365800	-0.115419	4.87465	0.0125833	0.910684	1
PF3D7_1243600	-0.115016	7.11154	0.0125221	0.910901	1
PF3D7_0908900	-0.114858	3.42512	0.0123491	0.911516	1
PF3D7_1239600	-0.114681	4.32915	0.0123875	0.911379	1
PF3D7_1446600	-0.114509	7.6937	0.0124211	0.91126	1
PF3D7_1475100	-0.114448	5.09971	0.0123639	0.911463	1
PF3D7_0523800	-0.114419	4.29194	0.0123486	0.911518	1
PF3D7_1362300	-0.114324	4.11478	0.0123134	0.911643	1
PF3D7_1121000	-0.114163	4.73141	0.0122984	0.911697	1
PF3D7_0402500	-0.114019	-1.56052	0.00546883	0.941049	1
PFC10_API0042	-0.113304	-1.15389	0.00962053	0.921865	1
PF3D7_1249600	-0.113181	4.04809	0.0120801	0.912481	1
PF3D7_0811900	-0.113064	6.2356	0.0120969	0.91242	1
PF3D7_0723000	-0.111273	2.35187	0.0113627	0.91511	1
PF3D7_0711000	-0.111265	7.51492	0.0117203	0.913789	1
PF3D7_1038100	-0.111204	4.84155	0.0116375	0.914093	1
PF3D7_1018700	-0.111022	5.43544	0.011643	0.914073	1
PF3D7_1218800	-0.110867	2.1841	0.0112535	0.915517	1
PF3D7_1453600	-0.110586	4.15712	0.0114476	0.914794	1
PF3D7_1237400	-0.110521	4.65824	0.0115234	0.914514	1
PF3D7_1202000	-0.110191	5.10654	0.0114516	0.914779	1
PF3D7_0824600	-0.110171	5.2298	0.0114401	0.914822	1
[truncated: 3,778 more rows]
